# Supplementary material for: Multi-scale spiking network model of human cerebral cortex
Source: Cereb Cortex. 2024 Oct 18;34(10):bhae409. doi: 10.1093/cercor/bhae409 (PMC11491286; doi:10.1093/cercor/bhae409)
Supplement: HumanMultiScaleModel_latex [file humanmultiscalemodel_latex.zip]

Archive with 17 entries (16 files):
- figs/
- figs/figure_temporal_hierarchy.pdf
- figs/figure_connectivity_validation.pdf
- figs/figure_spike_journey.pdf
- figs/figure_scaling_experiment_lichtman_chiI2_different_seed.pdf
- figs/figure_spike_statistics_metastable_lichtman_chiI2_different_seed.pdf
- figs/figure_spike_statistics_groundstate_lichtman_chiI2_different_seed.pdf
- figs/figure_model_overview.pdf
- figs/figure_connectivity_construction.pdf
- references.bbl
- oup-authoring-template.layout
- oup-authoring-template.cls
- main.tex
- HumanMultiScaleModel.tex
- cerebralcortex_natbib.bst
- appendix.tex
- appendix.aux
