# Supplementary material for: Multi-scale spiking network model of human cerebral cortex
Source: Cereb Cortex. 2024 Oct 18;34(10):bhae409. doi: 10.1093/cercor/bhae409 (PMC11491286; doi:10.1093/cercor/bhae409)
Supplement: HumanMultiScaleModel_latex [file humanmultiscalemodel_latex.zip › references.bbl]

\begin{thebibliography}{}

\bibitem[\protect\citeauthoryear{Albers et~al.}{Albers
  et~al.}{2022}]{Albers22_837549}
Albers J, Pronold J, Kurth AC, Vennemo S, Haghighi~Mood K, Patronis A, Terhorst
  D, Jordan J, Kunkel S, Tetzlaff T, Diesmann M,  Senk J. 2022.
\newblock A modular workflow for performance benchmarking of neuronal network
  simulations.
\newblock Front Neuroinform.~{\em 16}:837549.

\bibitem[\protect\citeauthoryear{Alkemade et~al.}{Alkemade
  et~al.}{2022}]{Alkemade2022_eabj7892}
Alkemade A, Bazin PL, Balesar R, Pine K, Kirilina E, M{\"o}ller HE, Trampel R,
  Kros JM, Keuken MC, Bleys RL, et~al. 2022.
\newblock A unified {3D} map of microscopic architecture and {MRI} of the human
  brain.
\newblock Science Advances.~{\em 8\/}(17):eabj7892.

\bibitem[\protect\citeauthoryear{Alonso-Nanclares, Gonzalez-Soriano, Rodriguez,
   DeFelipe}{Alonso-Nanclares et~al.}{2008}]{Alonso08_14615}
Alonso-Nanclares L, Gonzalez-Soriano J, Rodriguez J,  DeFelipe J. 2008.
\newblock Gender differences in human cortical synaptic density.
\newblock Proc Natl Acad Sci USA.~{\em 105\/}(38):14615--14619.

\bibitem[\protect\citeauthoryear{Alreja, Nemenman,  Rozell}{Alreja
  et~al.}{2022}]{Alreja2022constrained}
Alreja A, Nemenman I,  Rozell CJ. 2022.
\newblock Constrained brain volume in an efficient coding model explains the
  fraction of excitatory and inhibitory neurons in sensory cortices.
\newblock PLOS Comput Biol.~{\em 18\/}(1):e1009642.

\bibitem[\protect\citeauthoryear{Amit  Brunel}{Amit, Brunel}{1997}]{Amit97}
Amit DJ,  Brunel N. 1997.
\newblock Model of global spontaneous activity and local structured activity
  during delay periods in the cerebral cortex.
\newblock Cereb Cortex.~{\em 7}:237--252.

\bibitem[\protect\citeauthoryear{Amunts et~al.}{Amunts
  et~al.}{2013}]{Amunts13_1472}
Amunts K, Lepage C, Borgeat L, Mohlberg H, Dickscheid T, Rousseau M{\'E},
  Bludau S, Bazin PL, Lewis LB, Oros-Peusquens AM, et~al. 2013.
\newblock {BigBrain: an ultrahigh-resolution 3D human brain model}.
\newblock Science.~{\em 340\/}(6139):1472--1475.

\bibitem[\protect\citeauthoryear{Amunts, Mohlberg, Bludau,  Zilles}{Amunts
  et~al.}{2020}]{Amunts20_988}
Amunts K, Mohlberg H, Bludau S,  Zilles K. 2020.
\newblock {Julich-Brain: A 3D} probabilistic atlas of the human brain's
  cytoarchitecture.
\newblock Science.~{\em 369\/}(6506):988--992.

\bibitem[\protect\citeauthoryear{Anderson, Kennedy,  Martin}{Anderson
  et~al.}{2011}]{Anderson11}
Anderson JC, Kennedy H,  Martin KAC. 2011.
\newblock Pathways of attention: Synaptic relationships of frontal eye field to
  {V4}, lateral intraparietal cortex, and area 46 in macaque monkey.
\newblock J Neurosci.~{\em 31\/}(30):10872--10881.

\bibitem[\protect\citeauthoryear{Anderson  Martin}{Anderson,
  Martin}{2009}]{Anderson09_11283}
Anderson JC,  Martin KAC. 2009.
\newblock The synaptic connections between cortical areas {V}1 and {V}2 in
  macaque monkey.
\newblock J Neurosci.~{\em 29\/}(36):11283--11293.

\bibitem[\protect\citeauthoryear{Andersson, Skare,  Ashburner}{Andersson
  et~al.}{2003}]{andersson2003correct}
Andersson JL, Skare S,  Ashburner J. 2003.
\newblock How to correct susceptibility distortions in spin-echo echo-planar
  images: application to diffusion tensor imaging.
\newblock Neuroimage.~{\em 20\/}(2):870--888.

\bibitem[\protect\citeauthoryear{Angulo, Rossier,  Audinat}{Angulo
  et~al.}{1999}]{Angulo99}
Angulo M, Rossier J,  Audinat E. 1999.
\newblock Postsynaptic glutamate receptors and integrative properties of fast-
  spiking interneurons in the rat neocortex.
\newblock J Neurophysiol.~{\em 82\/}(3):1295--302.

\bibitem[\protect\citeauthoryear{Arkhipov et~al.}{Arkhipov
  et~al.}{2018}]{Arkhipov18_e1006535}
Arkhipov A, Gouwens NW, Billeh YN, Gratiy S, Iyer R, Wei Z, Xu Z, Abbasi-Asl R,
  Berg J, Buice M, et~al. 2018.
\newblock Visual physiology of the layer 4 cortical circuit in silico.
\newblock PLOS Comput Biol.~{\em 14\/}(11):e1006535.

\bibitem[\protect\citeauthoryear{Axer et~al.}{Axer et~al.}{2011}]{Axer11}
Axer M, Gr\"{a}ssel D, Kleiner M, Dammers J, Dickscheid T, Reckfort J, H\"{u}tz
  T, Eiben B, Pietrzyk U, Zilles K, et~al. 2011.
\newblock High-resolution fiber tract reconstruction in the human brain by
  means of three-dimensional polarized light imaging.
\newblock Front Neuroinform.~{\em 5}:34.

\bibitem[\protect\citeauthoryear{Bakker, Thomas,  Diesmann}{Bakker
  et~al.}{2012}]{Bakker12_30}
Bakker R, Thomas W,  Diesmann M. 2012.
\newblock {CoCoMac} 2.0 and the future of tract-tracing databases.
\newblock Front Neuroinform.~{\em 6}:30.

\bibitem[\protect\citeauthoryear{Bakker, Tiesinga,  K\"{o}tter}{Bakker
  et~al.}{2015}]{Bakker15}
Bakker R, Tiesinga P,  K\"{o}tter R. 2015.
\newblock The {S}calable {B}rain {A}tlas: Instant web-based access to public
  brain atlases and related content.
\newblock Neuroinformatics.~{\em 13}:353--366.

\bibitem[\protect\citeauthoryear{Barbas et~al.}{Barbas et~al.}{2005}]{Barbas05}
Barbas H, Hilgetag CC, Saha S, Dermon CR,  Suski JL. 2005.
\newblock Parallel organization of contralateral and ipsilateral prefrontal
  cortical projections in the rhesus monkey.
\newblock BMC Neurosci.~{\em 6\/}(1):32.

\bibitem[\protect\citeauthoryear{Barbas  Rempel-Clower}{Barbas,
  Rempel-Clower}{1997}]{Barbas97}
Barbas H,  Rempel-Clower N. 1997.
\newblock Cortical structure predicts the pattern of corticocortical
  connections.
\newblock Cereb Cortex.~{\em 7\/}(7):635--646.

\bibitem[\protect\citeauthoryear{Bassett  Bullmore}{Bassett,
  Bullmore}{2017}]{Bassett17_1073858416667720}
Bassett DS,  Bullmore ET. 2017.
\newblock Small-world brain networks revisited.
\newblock Neuroscientist.~{\em 23\/}(5):499--516.

\bibitem[\protect\citeauthoryear{Bastos et~al.}{Bastos et~al.}{2012}]{Bastos12}
Bastos AM, Usrey WM, Adams Ra, Mangun GR, Fries P,  Friston KJ. 2012.
\newblock {Canonical microcircuits for predictive coding.}
\newblock Neuron.~{\em 76\/}(4):695--711.

\bibitem[\protect\citeauthoryear{Behzadi, Restom, Liau,  Liu}{Behzadi
  et~al.}{2007}]{behzadi2007component}
Behzadi Y, Restom K, Liau J,  Liu TT. 2007.
\newblock A component based noise correction method {(CompCor) for BOLD and
  perfusion based fMRI}.
\newblock Neuroimage.~{\em 37\/}(1):90--101.

\bibitem[\protect\citeauthoryear{Berg et~al.}{Berg et~al.}{2021}]{Berg21_151}
Berg J, Sorensen SA, Ting JT, Miller JA, Chartrand T, Buchin A, Bakken TE,
  Budzillo A, Dee N, Ding SL, Gouwens NW, Hodge RD, Kalmbach B, Lee C, Lee BR,
  Alfiler L, Baker K, Barkan E, Beller A, Berry K, Bertagnolli D, Bickley K,
  Bomben J, Braun T, Brouner K, Casper T, Chong P, Crichton K, Dalley R,
  de~Frates R, Desta T, Lee SD, D'Orazi F, Dotson N, Egdorf T, Enstrom R,
  Farrell C, Feng D, Fong O, Furdan S, Galakhova AA, Gamlin C, Gary A, Glandon
  A, Goldy J, Gorham M, Goriounova NA, Gratiy S, Graybuck L, Gu H, Hadley K,
  Hansen N, Heistek TS, Henry AM, Heyer DB, Hill D, Hill C, Hupp M, Jarsky T,
  Kebede S, Keene L, Kim L, Kim MH, Kroll M, Latimer C, Levi BP, Link KE,
  Mallory M, Mann R, Marshall D, Maxwell M, McGraw M, McMillen D, Melief E,
  Mertens EJ, Mezei L, Mihut N, Mok S, Molnar G, Mukora A, Ng L, Ngo K,
  Nicovich PR, Nyhus J, Olah G, Oldre A, Omstead V, Ozsvar A, Park D, Peng H,
  Pham T, Pom CA, Potekhina L, Rajanbabu R, Ransford S, Reid D, Rimorin C, Ruiz
  A, Sandman D, Sulc J, Sunkin SM, Szafer A, Szemenyei V, Thomsen ER, Tieu M,
  Torkelson A, Trinh J, Tung H, Wakeman W, Waleboer F, Ward K, Wilbers R,
  Williams G, Yao Z, Yoon JG, Anastassiou C, Arkhipov A, Barzo P, Bernard A,
  Cobbs C, de~Witt~Hamer PC, Ellenbogen RG, Esposito L, Ferreira M, Gwinn RP,
  Hawrylycz MJ, Hof PR, Idema S, Jones AR, Keene CD, Ko AL, Murphy GJ, Ng L,
  Ojemann JG, Patel AP, Phillips JW, Silbergeld DL, Smith K, Tasic B, Yuste R,
  Segev I, de~Kock CPJ, Mansvelder HD, Tamas G, Zeng H, Koch C,  Lein ES. 2021.
\newblock Human neocortical expansion involves glutamatergic neuron
  diversification.
\newblock Nature.~{\em 598\/}(7879):151--158.

\bibitem[\protect\citeauthoryear{Beul, Barbas,  Hilgetag}{Beul
  et~al.}{2017}]{Beul17}
Beul SF, Barbas H,  Hilgetag CC. 2017.
\newblock A predictive structural model of the primate connectome.
\newblock Sci Rep.~{\em 7\/}(43176):1--12.

\bibitem[\protect\citeauthoryear{Beul  Hilgetag}{Beul, Hilgetag}{2015}]{Beul15}
Beul SF,  Hilgetag CC. 2015.
\newblock Towards a 'canonical' agranular cortical microcircuit.
\newblock Front Neuroanat.~{\em 8}:165.

\bibitem[\protect\citeauthoryear{Bezaire et~al.}{Bezaire
  et~al.}{2016}]{Bezaire2016}
Bezaire MJ, Raikov I, Burk K, Vyas D,  Soltesz I. 2016.
\newblock Interneuronal mechanisms of hippocampal theta oscillations in a
  full-scale model of the rodent {CA}1 circuit.
\newblock eLife.~{\em 5}.

\bibitem[\protect\citeauthoryear{Billeh et~al.}{Billeh et~al.}{2020}]{Billeh20}
Billeh YN, Cai B, Gratiy SL, Dai K, Iyer R, Gouwens NW, Abbasi-Asl R, Jia X,
  Siegle JH, Olsen SR, et~al. 2020.
\newblock Systematic integration of structural and functional data into
  multi-scale models of mouse primary visual cortex.
\newblock Neuron.~{\em 106\/}(3):388--403.e18.

\bibitem[\protect\citeauthoryear{Binzegger, Douglas,  Martin}{Binzegger
  et~al.}{2004}]{Binzegger04}
Binzegger T, Douglas RJ,  Martin KAC. 2004.
\newblock A quantitative map of the circuit of cat primary visual cortex.
\newblock J Neurosci.~{\em 39\/}(24):8441--8453.

\bibitem[\protect\citeauthoryear{Boldog et~al.}{Boldog
  et~al.}{2018}]{Boldog2018_1185}
Boldog E, Bakken TE, Hodge RD, Novotny M, Aevermann BD, Baka J, Bord{\'e} S,
  Close JL, Diez-Fuertes F, Ding SL, et~al. 2018.
\newblock Transcriptomic and morphophysiological evidence for a specialized
  human cortical {GABAergic} cell type.
\newblock Nat Neurosci.~{\em 21\/}(9):1185--1195.

\bibitem[\protect\citeauthoryear{Brecht, Schneider, Sakmann,  Margrie}{Brecht
  et~al.}{2004}]{Brecht04_704}
Brecht M, Schneider M, Sakmann B,  Margrie TW. 2004.
\newblock Whisker movements evoked by stimulation of single pyramidal cells in
  rat motor cortex.
\newblock Nature.~{\em 427\/}(6976):704--710.

\bibitem[\protect\citeauthoryear{Campagnola et~al.}{Campagnola
  et~al.}{2022}]{Campagnola2022_eabj5861}
Campagnola L, Seeman SC, Chartrand T, Kim L, Hoggarth A, Gamlin C, Ito S, Trinh
  J, Davoudian P, Radaelli C, et~al. 2022.
\newblock Local connectivity and synaptic dynamics in mouse and human
  neocortex.
\newblock Science.~{\em 375\/}(6585):eabj5861.

\bibitem[\protect\citeauthoryear{Cano-Astorga, DeFelipe,
  Alonso-Nanclares}{Cano-Astorga et~al.}{2021}]{Cano-Astorga21_4741}
Cano-Astorga N, DeFelipe J,  Alonso-Nanclares L. 2021.
\newblock Three-dimensional synaptic organization of layer {III} of the human
  temporal neocortex.
\newblock Cereb Cortex.~{\em 31\/}(10):4742--4764.

\bibitem[\protect\citeauthoryear{Casali et~al.}{Casali
  et~al.}{2019}]{Casali19_37}
Casali S, Marenzi E, Medini KC, Casellato C,  D'Angelo E. 2019.
\newblock Reconstruction and simulation of a scaffold model of the cerebellar
  network.
\newblock Front Neuroinform.~{\em 13}:37.

\bibitem[\protect\citeauthoryear{Changeux, Goulas,  Hilgetag}{Changeux
  et~al.}{2021}]{Changeux2021connectomic}
Changeux JP, Goulas A,  Hilgetag CC. 2021.
\newblock A connectomic hypothesis for the hominization of the brain.
\newblock Cereb Cortex.~{\em 31\/}(5):2425--2449.

\bibitem[\protect\citeauthoryear{Chartrand et~al.}{Chartrand
  et~al.}{2023}]{Chartrand2023}
Chartrand T, Dalley R, Close J, Goriounova NA, Lee BR, Mann R, Miller JA,
  Molnar G, Mukora A, Alfiler L, Baker K, Bakken TE, Berg J, Bertagnolli D,
  Braun T, Brouner K, Casper T, Csajbok EA, Dee N, Egdorf T, Enstrom R,
  Galakhova AA, Gary A, Gelfand E, Goldy J, Hadley K, Heistek TS, Hill D,
  Jorstad N, Kim L, Kocsis AK, Kruse L, Kunst M, Leon G, Long B, Mallory M,
  McGraw M, McMillen D, Melief EJ, Mihut N, Ng L, Nyhus J, Oláh G, Ozsvár A,
  Omstead V, Peterfi Z, Pom A, Potekhina L, Rajanbabu R, Rozsa M, Ruiz A,
  Sandle J, Sunkin SM, Szots I, Tieu M, Toth M, Trinh J, Vargas S, Vumbaco D,
  Williams G, Wilson J, Yao Z, Barzo P, Cobbs C, Ellenbogen RG, Esposito L,
  Ferreira M, Gouwens NW, Grannan B, Gwinn RP, Hauptman JS, Jarsky T, Keene CD,
  Ko AL, Koch C, Ojemann JG, Patel A, Ruzevick J, Silbergeld DL, Smith K,
  Sorensen SA, Tasic B, Ting JT, Waters J, de~Kock CP, Mansvelder HD, Tamas G,
  Zeng H, Kalmbach B,  Lein ES. 2023.
\newblock Morphoelectric and transcriptomic divergence of the layer 1
  interneuron repertoire in human versus mouse neocortex.
\newblock Science.~{\em 382\/}(6667).

\bibitem[\protect\citeauthoryear{Coito, Michel, Vulliemoz,  Plomp}{Coito
  et~al.}{2019}]{Coito2019directed}
Coito A, Michel CM, Vulliemoz S,  Plomp G. 2019.
\newblock Directed functional connections underlying spontaneous brain
  activity.
\newblock Hum Brain Mapp.~{\em 40\/}(3):879--888.

\bibitem[\protect\citeauthoryear{Colby, Gattass, Olson,  Gross}{Colby
  et~al.}{1988}]{Colby88_392}
Colby C, Gattass R, Olson C,  Gross C. 1988.
\newblock Topographical organization of cortical afferents to extrastriate
  visual area {PO} in the macaque: a dual tracer study.
\newblock J Comp Neurol.~{\em 269\/}(3):392--413.

\bibitem[\protect\citeauthoryear{Collins et~al.}{Collins
  et~al.}{2010}]{Collins10_15927}
Collins CE, Airey DC, Young NA, Leitch DB,  Kaas JH. 2010.
\newblock Neuron densities vary across and within cortical areas in primates.
\newblock Proc Natl Acad Sci USA.~{\em 107\/}(36):15927--15932.

\bibitem[\protect\citeauthoryear{Cragg}{Cragg}{1967}]{Cragg1967}
Cragg B. 1967.
\newblock The density of synapses and neurones in the motor and visual areas of
  the cerebral cortex.
\newblock J Anat.~{\em 101\/}(4):639--654.

\bibitem[\protect\citeauthoryear{D{\k{a}}browska et~al.}{D{\k{a}}browska
  et~al.}{2021}]{Dabrowska21_2632}
D{\k{a}}browska PA, Voges N, von Papen M, Ito J, Dahmen D, Riehle A, Brochier
  T,  Gr\"{u}n S. 2021.
\newblock {On the Complexity of Resting State Spiking Activity in Monkey Motor
  Cortex}.
\newblock Cereb Cortex Commun.~{\em 2\/}(3).
\newblock tgab033.

\bibitem[\protect\citeauthoryear{Deco, Jirsa,  McIntosh}{Deco
  et~al.}{2011}]{Deco11}
Deco G, Jirsa VK,  McIntosh AR. 2011.
\newblock Emerging concepts for the dynamical organization of resting-state
  activity in the brain.
\newblock Nat Rev Neurosci.~{\em 12}:43--56.

\bibitem[\protect\citeauthoryear{Deco et~al.}{Deco
  et~al.}{2008}]{Deco-2008_e1000092}
Deco G, Jirsa VK, Robinson PA, Breakspear M,  Friston K. 2008.
\newblock The dynamic brain: From spiking neurons to neural masses and cortical
  fields.
\newblock PLOS Comput Biol.~{\em 4\/}(8):e1000092.

\bibitem[\protect\citeauthoryear{De{F}elipe, Alonso-Nanclares,
  Arellano}{De{F}elipe et~al.}{2002}]{Defelipe02}
De{F}elipe J, Alonso-Nanclares L,  Arellano J. 2002.
\newblock Microstructure of the neocortex: comparative aspects.
\newblock J Neurocytol.~{\em 31}:299--316.

\bibitem[\protect\citeauthoryear{DeFelipe et~al.}{DeFelipe
  et~al.}{2002}]{DeFelipe02_387}
DeFelipe J, Elston G, Fujita I, Fuster J, Harrison K, Hof P, Kawaguchi Y,
  Martin K, Rockland K, Thomson A, Wang S, White E,  Yuste R. 2002.
\newblock Neocortical circuits: Evolutionary aspects and specificity versus
  non-specificity of synaptic connections. remarks, main conclusions and
  general comments and discussion.
\newblock J Neurocytol.~{\em 32}:387--416.

\bibitem[\protect\citeauthoryear{Dehay, Kennedy, Bullier,  Berland}{Dehay
  et~al.}{1988}]{Dehay1988absence}
Dehay C, Kennedy H, Bullier J,  Berland M. 1988.
\newblock Absence of interhemispheric connections of area 17 during development
  in the monkey.
\newblock Nature.~{\em 331\/}(6154):348--350.

\bibitem[\protect\citeauthoryear{Dehghani et~al.}{Dehghani
  et~al.}{2016}]{Dehghani16}
Dehghani N, Peyrache A, Telenczuk B, Le~{Van Quyen} M, Halgren E, Cash SS,
  Hatsopoulos NG,  Destexhe A. 2016.
\newblock Dynamic balance of excitation and inhibition in human and monkey
  neocortex.
\newblock Sci Rep.~{\em 6}.

\bibitem[\protect\citeauthoryear{Dentico et~al.}{Dentico
  et~al.}{2014}]{Dentico2014_237}
Dentico D, Cheung BL, Chang JY, Guokas J, Boly M, Tononi G,  Van~Veen B. 2014.
\newblock Reversal of cortical information flow during visual imagery as
  compared to visual perception.
\newblock Neuroimage.~{\em 100}:237--243.

\bibitem[\protect\citeauthoryear{Desikan et~al.}{Desikan
  et~al.}{2006}]{Desikan06_968}
Desikan RS, Ségonne F, Fischl B, Quinn BT, Dickerson BC, Blacker D, Buckner
  RL, Dale AM, Maguire RP, Hyman BT, Albert MS,  Killiany RJ. 2006.
\newblock An automated labeling system for subdividing the human cerebral
  cortex on {MRI} scans into gyral based regions of interest.
\newblock Neuroimage.~{\em 31\/}(3):968--980.

\bibitem[\protect\citeauthoryear{Destexhe, Rudolph,  Pare}{Destexhe
  et~al.}{2003}]{Destexhe03_739}
Destexhe A, Rudolph M,  Pare D. 2003.
\newblock The high-conductance state of neocortical neurons in vivo.
\newblock Nat Rev Neurosci.~{\em 4}:739--751.

\bibitem[\protect\citeauthoryear{Diesmann  Gewaltig}{Diesmann,
  Gewaltig}{2002}]{Diesmann01}
Diesmann M,  Gewaltig MO. 2002.
\newblock {NEST}: An environment for neural systems simulations.
\newblock In T.~Plesser  V.~Macho (Eds.), {\em Forschung und
  wisschenschaftliches Rechnen, Beitr\"{a}ge zum Heinz-Billing-Preis 2001},
  Volume~58 of {\em GWDG-Bericht}, pp.\  43--70. G\"{o}ttingen: Ges. f\"{u}r
  Wiss. Datenverarbeitung.

\bibitem[\protect\citeauthoryear{Dijkstra}{Dijkstra}{1959}]{dijkstra59}
Dijkstra EW. 1959.
\newblock A note on two problems in connexion with graphs.
\newblock Numer Math.~{\em 1\/}(1):269--271.

\bibitem[\protect\citeauthoryear{Douglas  Martin}{Douglas,
  Martin}{2004}]{Douglas04}
Douglas RJ,  Martin KAC. 2004.
\newblock Neuronal circuits of the neocortex.
\newblock Annu Rev Neurosci.~{\em 27}:419--451.

\bibitem[\protect\citeauthoryear{Douglas, Martin,  Whitteridge}{Douglas
  et~al.}{1989}]{Douglas89_480}
Douglas RJ, Martin KAC,  Whitteridge D. 1989.
\newblock A canonical microcircuit for neocortex.
\newblock Neural Comput.~{\em 1\/}(4):480--488.

\bibitem[\protect\citeauthoryear{D'Souza  Burkhalter}{D'Souza,
  Burkhalter}{2017}]{DSouza2017}
D'Souza RD,  Burkhalter A. 2017.
\newblock A laminar organization for selective cortico-cortical communication.
\newblock Frontiers in Neuroanatomy.~{\em 11}.

\bibitem[\protect\citeauthoryear{D'Souza et~al.}{D'Souza
  et~al.}{2016}]{DSouza2016}
D'Souza RD, Meier AM, Bista P, Wang Q,  Burkhalter A. 2016.
\newblock {Recruitment of inhibition and excitation across mouse visual cortex
  depends on the hierarchy of interconnecting areas}.
\newblock eLife.~{\em 5\/}(September2016):1--19.

\bibitem[\protect\citeauthoryear{Ecker et~al.}{Ecker et~al.}{2020}]{Ecker2020}
Ecker A, Romani A, S{\'{a}}ray S, K{\'{a}}li S, Migliore M, Falck J, Lange S,
  Mercer A, Thomson AM, Muller E, Reimann MW,  Ramaswamy S. 2020.
\newblock Data-driven integration of hippocampal {CA}1 synaptic physiology in
  silico.
\newblock Hippocampus.~{\em 30\/}(11):1129--1145.

\bibitem[\protect\citeauthoryear{Einevoll et~al.}{Einevoll
  et~al.}{2019}]{Einevoll19_735}
Einevoll GT, Destexhe A, Diesmann M, Gr{\"u}n S, Jirsa V, {de Kamps} M,
  Migliore M, Ness TV, Plesser HE,  Sch{\"u}rmann F. 2019.
\newblock {The Scientific Case for Brain Simulations}.
\newblock Neuron.~{\em 102\/}(4):735--744.

\bibitem[\protect\citeauthoryear{Ercsey-Ravasz et~al.}{Ercsey-Ravasz
  et~al.}{2013}]{ErcseyRavasz13}
Ercsey-Ravasz M, Markov NT, Lamy C, Essen DCV, Knoblauch K, Toroczkai Z,
  Kennedy H. 2013.
\newblock A predictive network model of cerebral cortical connectivity based on
  a distance rule.
\newblock Neuron.~{\em 80\/}(1):184--197.

\bibitem[\protect\citeauthoryear{Eyal et~al.}{Eyal et~al.}{2018}]{Eyal18_181}
Eyal G, Verhoog MB, Testa-Silva G, Deitcher Y, Benavides-Piccione R, DeFelipe
  J, De~Kock CP, Mansvelder HD,  Segev I. 2018.
\newblock Human cortical pyramidal neurons: From spines to spikes via models.
\newblock Front Cell Neurosci.~{\em 12}:181.

\bibitem[\protect\citeauthoryear{Fabri  Manzoni}{Fabri,
  Manzoni}{1996}]{Fabri96_435}
Fabri M,  Manzoni T. 1996.
\newblock Glutamate decarboxylase immunoreactivity in corticocortical
  projecting neurons of rat somatic sensory cortex.
\newblock Neuroscience.~{\em 72\/}(2):435--448.

\bibitem[\protect\citeauthoryear{Fabri  Manzoni}{Fabri,
  Manzoni}{2004}]{Fabri04_557}
Fabri M,  Manzoni T. 2004.
\newblock Glutamic acid decarboxylase immunoreactivity in callosal projecting
  neurons of cat and rat somatic sensory areas.
\newblock Neuroscience.~{\em 123\/}(2):557--566.

\bibitem[\protect\citeauthoryear{Fardet et~al.}{Fardet et~al.}{2021}]{Nest2202}
Fardet T, Vennemo SB, Mitchell J, M\o{}rk H, Graber S, Hahne J, Spreizer S,
  Deepu R, Trensch G, Weidel P, Jordan J, Eppler JM, Terhorst D, Morrison A,
  Linssen C, Antonietti A, Dai K, Serenko A, Cai B, Kubaj P, Gutzen R, Jiang H,
  Kitayama I, J\"urgens B, Konradi S, Albers J,  Plesser HE. 2021.
\newblock {NEST} 2.20.2.

\bibitem[\protect\citeauthoryear{Fourcaud  Brunel}{Fourcaud,
  Brunel}{2002}]{Fourcaud02}
Fourcaud N,  Brunel N. 2002.
\newblock Dynamics of the firing probability of noisy integrate-and-fire
  neurons.
\newblock Neural Comput.~{\em 14}:2057--2110.

\bibitem[\protect\citeauthoryear{Gabbott  Somogyi}{Gabbott,
  Somogyi}{1986}]{Gabbott86_323}
Gabbott PL,  Somogyi P. 1986.
\newblock Quantitative distribution of {GABA}-immunoreactive neurons in the
  visual cortex (area 17) of the cat.
\newblock Exp Brain Res.~{\em 61\/}(2):323--331.

\bibitem[\protect\citeauthoryear{Galuske, Schlote, Bratzke,  Singer}{Galuske
  et~al.}{2000}]{Galuske00_1946}
Galuske R, Schlote W, Bratzke H,  Singer W. 2000.
\newblock Interhemispheric asymmetries of the modular structure in human
  temporal cortex.
\newblock Science.~{\em 5486\/}(289):1946--1949.

\bibitem[\protect\citeauthoryear{G{\u{a}}m{\u{a}}nu{\c{t}}
  et~al.}{G{\u{a}}m{\u{a}}nu{\c{t}} et~al.}{2018}]{Gamamut18_698}
G{\u{a}}m{\u{a}}nu{\c{t}} R, Kennedy H, Toroczkai Z, Ercsey-Ravasz M, Van~Essen
  DC, Knoblauch K,  Burkhalter A. 2018.
\newblock The mouse cortical connectome, characterized by an ultra-dense
  cortical graph, maintains specificity by distinct connectivity profiles.
\newblock Neuron.~{\em 97\/}(3):698--715.

\bibitem[\protect\citeauthoryear{Gattass, Sousa, Mishkin,  Ungerleider}{Gattass
  et~al.}{1997}]{Gattass97_110}
Gattass R, Sousa A, Mishkin M,  Ungerleider L. 1997.
\newblock Cortical projections of area {V2} in the macaque.
\newblock Cereb Cortex.~{\em 7\/}(2):110--129.

\bibitem[\protect\citeauthoryear{Germuska, Saha, Fiala,  Barbas}{Germuska
  et~al.}{2006}]{Germuska2006synaptic}
Germuska M, Saha S, Fiala J,  Barbas H. 2006.
\newblock Synaptic distinction of laminar-specific prefrontal-temporal pathways
  in primates.
\newblock Cereb Cortex.~{\em 16\/}(6):865--875.

\bibitem[\protect\citeauthoryear{Gerstner, Kistler, Naud,  Paninski}{Gerstner
  et~al.}{2014}]{Gerstner14}
Gerstner W, Kistler WM, Naud R,  Paninski L. 2014.
\newblock {\em Neuronal Dynamics. From Single Neurons to Networks and Models of
  Cognition}.
\newblock Cambridge: Cambridge University Press.

\bibitem[\protect\citeauthoryear{Gewaltig  Diesmann}{Gewaltig,
  Diesmann}{2007}]{Gewaltig_07_11204}
Gewaltig MO,  Diesmann M. 2007.
\newblock {NEST} ({NE}ural {S}imulation {T}ool).
\newblock Scholarpedia J.~{\em 2\/}(4):1430.

\bibitem[\protect\citeauthoryear{Girard, Hup\'{e},  Bullier}{Girard
  et~al.}{2001}]{Girard01}
Girard P, Hup\'{e} JM,  Bullier J. 2001.
\newblock Feedforward and feedback connections between areas v1 and v2 of the
  monkey have similar rapid conduction velocities.
\newblock J Neurophysiol.~{\em 85\/}(3):1328--1331.

\bibitem[\protect\citeauthoryear{Girardi-Schappo et~al.}{Girardi-Schappo
  et~al.}{2016}]{GirardiSchappo2016}
Girardi-Schappo M, Bortolotto GS, Gonsalves JJ, Pinto LT,  Tragtenberg MHR.
  2016.
\newblock Griffiths phase and long-range correlations in a biologically
  motivated visual cortex model.
\newblock Sci Rep.~{\em 6\/}(1).

\bibitem[\protect\citeauthoryear{Glasser et~al.}{Glasser
  et~al.}{2016}]{Glasser16_171}
Glasser M, Coalson T, Robinson E, Hacker C, Harwell J, Yacoub E, Ugurbil K,
  Andersson J, Beckmann C, Jenkinson M, et~al. 2016.
\newblock A multi-modal parcellation of human cerebral cortex.
\newblock Nature.~{\em 536\/}(7615):171--178.

\bibitem[\protect\citeauthoryear{Gonchar, Johnson,  Weinberg}{Gonchar
  et~al.}{1995}]{Gonchar95_27}
Gonchar Y, Johnson P,  Weinberg R. 1995.
\newblock {GABA}-immunopositive neurons in rat neocortex with contralateral
  projections to {SI}.
\newblock Brain Res.~{\em 697\/}(1):27--34.

\bibitem[\protect\citeauthoryear{Goulas et~al.}{Goulas
  et~al.}{2016}]{Goulas16_068254}
Goulas A, Werner R, Beul SF, S{\"a}ring D, Heuvel Mvd, Triarhou LC,  Hilgetag
  CC. 2016.
\newblock Cytoarchitectonic similarity is a wiring principle of the human
  connectome.
\newblock BioRxiv.

\bibitem[\protect\citeauthoryear{Gouwens et~al.}{Gouwens
  et~al.}{2019}]{Gouwens19_1182}
Gouwens NW, Sorensen SA, Berg J, Lee C, Jarsky T, Ting J, Sunkin SM, Feng D,
  Anastassiou CA, Barkan E, et~al. 2019.
\newblock Classification of electrophysiological and morphological neuron types
  in the mouse visual cortex.
\newblock Nat Neurosci.~{\em 22}:1182--1195.

\bibitem[\protect\citeauthoryear{Grigg  Grady}{Grigg,
  Grady}{2010}]{grigg2010task}
Grigg O,  Grady CL. 2010.
\newblock Task-related effects on the temporal and spatial dynamics of
  resting-state functional connectivity in the default network.
\newblock PLOSONE.~{\em 5\/}(10):1--12.

\bibitem[\protect\citeauthoryear{Gupta, Wang,  Markram}{Gupta
  et~al.}{2000}]{Gupta00}
Gupta A, Wang Y,  Markram H. 2000.
\newblock Organizing principles for a diversity of {GABA}ergic interneurons and
  synapses in the neocortex.
\newblock Science.~{\em 287}:273--278.

\bibitem[\protect\citeauthoryear{Hagberg, Schult,  Swart}{Hagberg
  et~al.}{2008}]{Hagberg08_11}
Hagberg AA, Schult DA,  Swart PJ. 2008.
\newblock Exploring network structure, dynamics, and function using networkx.
\newblock In G.~Varoquaux, T.~Vaught,  J.~Millman (Eds.), {\em Proceedings of
  the 7th Python in Science Conference}, Pasadena, CA USA, pp.\  11 -- 15.

\bibitem[\protect\citeauthoryear{Harris et~al.}{Harris
  et~al.}{2020}]{Harris20_357}
Harris CR, Millman KJ, van~der Walt SJ, Gommers R, Virtanen P, Cournapeau D,
  Wieser E, Taylor J, Berg S, Smith NJ, Kern R, Picus M, Hoyer S, van Kerkwijk
  MH, Brett M, Haldane A, Fernández~del Río J, Wiebe M, Peterson P,
  Gérard-Marchant P, Sheppard K, Reddy T, Weckesser W, Abbasi H, Gohlke C,
  Oliphant TE. 2020.
\newblock Array programming with {NumPy}.
\newblock Nature.~{\em 585}:357–362.

\bibitem[\protect\citeauthoryear{Harrison, Hof,  Wang}{Harrison
  et~al.}{2002}]{Harrison02}
Harrison KH, Hof PR,  Wang SH. 2002.
\newblock Scaling laws in the mammalian neocortex: Does form provide clues to
  function?
\newblock J Neurocytol.~{\em 31}:289--298.

\bibitem[\protect\citeauthoryear{Hass, Hert{\"a}g,  Durstewitz}{Hass
  et~al.}{2016}]{Hass16_e1004930}
Hass J, Hert{\"a}g L,  Durstewitz D. 2016.
\newblock A detailed data-driven network model of prefrontal cortex reproduces
  key features of in vivo activity.
\newblock PLOS Comput Biol.~{\em 12\/}(5):e1004930.

\bibitem[\protect\citeauthoryear{Hendrickson et~al.}{Hendrickson
  et~al.}{2012}]{Hendrickson2012}
Hendrickson PJ, Yu GJ, Robinson BS, Song D,  Berger TW. 2012.
\newblock Towards a large-scale biologically realistic model of the
  hippocampus.
\newblock In {\em 2012 Annual International Conference of the {IEEE}
  Engineering in Medicine and Biology Society}, pp.\  4595--4598. {IEEE}.

\bibitem[\protect\citeauthoryear{Herculano-Houzel}{Herculano-Houzel}{2009}]{Herculano-Houzel09}
Herculano-Houzel S. 2009.
\newblock The human brain in numbers: a linearly scaled-up primate brain.
\newblock Front Hum Neurosci.~{\em 3}:31.

\bibitem[\protect\citeauthoryear{Herculano-Houzel, Mota, Wong,
  Kaas}{Herculano-Houzel et~al.}{2010}]{Herculano-Houzel10_19008}
Herculano-Houzel S, Mota B, Wong P,  Kaas JH. 2010.
\newblock Connectivity-driven white matter scaling and folding in primate
  cerebral cortex.
\newblock Proc Natl Acad Sci USA.~{\em 107\/}(44):19008--19013.

\bibitem[\protect\citeauthoryear{Higo, Udaka,  Tamamaki}{Higo
  et~al.}{2007}]{Higo07_421}
Higo S, Udaka N,  Tamamaki N. 2007.
\newblock Long-range {GABA}ergic projection neurons in the cat neocortex.
\newblock J Comp Neurol.~{\em 503\/}(3):421--431.

\bibitem[\protect\citeauthoryear{Hilgetag, Beul, van Albada,  Goulas}{Hilgetag
  et~al.}{2019}]{Hilgetag19_905}
Hilgetag CC, Beul SF, van Albada SJ,  Goulas A. 2019.
\newblock An architectonic type principle integrates macroscopic
  cortico-cortical connections with intrinsic cortical circuits of the primate
  brain.
\newblock Netw Neurosci.~{\em 3\/}(4):905--923.

\bibitem[\protect\citeauthoryear{Hodge et~al.}{Hodge et~al.}{2019}]{Hodge19_61}
Hodge RD, Bakken TE, Miller JA, Smith KA, Barkan ER, Graybuck LT, Close JL,
  Long B, Johansen N, Penn O, Yao Z, Eggermont J, Höllt T, Levi BP, Shehata
  SI, Aevermann B, Beller A, Bertagnolli D, Brouner K, Casper T, Cobbs C,
  Dalley R, Dee N, Ding SL, Ellenbogen RG, Fong O, Garren E, Goldy J, Gwinn RP,
  Hirschstein D, Keene CD, Keshk M, Ko AL, Lathia K, Mahfouz A, Maltzer Z,
  McGraw M, Nguyen TN, Nyhus J, Ojemann JG, Oldre A, Parry S, Reynolds S,
  Rimorin C, Shapovalova NV, Somasundaram S, Szafer A, Thomsen ER, Tieu M, Quon
  G, Scheuermann RH, Yuste R, Sunkin SM, Lelieveldt B, Feng D, Ng L, Bernard A,
  Hawrylycz M, Phillips JW, Tasic B, Zeng H, Jones AR, Christof K,  Lein ES.
  2019.
\newblock Conserved cell types with divergent features in human versus mouse
  cortex.
\newblock Nature.~{\em 573\/}(7772):61--68.

\bibitem[\protect\citeauthoryear{Honey et~al.}{Honey
  et~al.}{2012}]{Honey12_423}
Honey CJ, Thesen T, Donner TH, Silbert LJ, Carlson CE, Devinsky O, Doyle WK,
  Rubin N, Heeger DJ,  Hasson U. 2012.
\newblock Slow cortical dynamics and the accumulation of information over long
  timescales.
\newblock Neuron.~{\em 76\/}(2):423--434.

\bibitem[\protect\citeauthoryear{Horton et~al.}{Horton
  et~al.}{2024}]{Horton2024subcellular_balance}
Horton S, Mastrolia V, Jackson R, Kemlo S, Pereira~Machado P,
  Alejandra~Carbajal M, Hindges R, Fleck R, Aguiar P, Neves G, et~al. 2024.
\newblock Excitatory and inhibitory synapses form a tight subcellular balance
  along dendrites that decorrelates over development.
\newblock bioRxiv.:2024--04.

\bibitem[\protect\citeauthoryear{Horvát et~al.}{Horvát
  et~al.}{2016}]{Horvat16}
Horvát S, Gămănuț R, Ercsey-Ravasz M, Magrou L, Gămănuț B, Van~Essen DC,
  Burkhalter A, Knoblauch K, Toroczkai Z,  Kennedy H. 2016.
\newblock Spatial embedding and wiring cost constrain the functional layout of
  the cortical network of rodents and primates.
\newblock PLOS Biol.~{\em 14\/}(7):1--30.

\bibitem[\protect\citeauthoryear{Houweling  Brecht}{Houweling,
  Brecht}{2008}]{Houweling08}
Houweling A,  Brecht M. 2008.
\newblock Behavioural report of single neuron stimulation in somatosensory
  cortex.
\newblock Nature.~{\em 451\/}(7174):65--68.

\bibitem[\protect\citeauthoryear{Hunter}{Hunter}{2007}]{Hunter07}
Hunter JD. 2007.
\newblock Matplotlib: {A 2D} graphics environment.
\newblock Comput Sci Eng.~{\em 9\/}(3):90--95.

\bibitem[\protect\citeauthoryear{Izhikevich  Edelman}{Izhikevich,
  Edelman}{2008}]{Izhikevich08_3593}
Izhikevich EM,  Edelman GM. 2008.
\newblock Large-scale model of mammalian thalamocortical systems.
\newblock Proc Natl Acad Sci USA.~{\em 105\/}(9):3593--3598.

\bibitem[\protect\citeauthoryear{Jiang et~al.}{Jiang
  et~al.}{2023}]{Jiang23_bioRxiv}
Jiang HJ, Qi G, Duarte R, Feldmeyer D,  van Albada SJ. 2023.
\newblock A layered microcircuit model of somatosensory cortex with three
  interneuron types and cell-type-specific short-term plasticity.
\newblock BioRxiv.:2023--10.

\bibitem[\protect\citeauthoryear{Joglekar, Mejias, Yang,  Wang}{Joglekar
  et~al.}{2018}]{Joglekar18_222}
Joglekar MR, Mejias JF, Yang GR,  Wang XJ. 2018.
\newblock Inter-areal balanced amplification enhances signal propagation in a
  large-scale circuit model of the primate cortex.
\newblock Neuron.~{\em 98\/}(1):222--234.

\bibitem[\protect\citeauthoryear{Johnson  Burkhalter}{Johnson,
  Burkhalter}{1996}]{Johnson96_383}
Johnson RR,  Burkhalter A. 1996.
\newblock Microcircuitry of forward and feedback connections within rat visual
  cortex.
\newblock J Comp Neurol.~{\em 368}:383--398.

\bibitem[\protect\citeauthoryear{Jordan et~al.}{Jordan
  et~al.}{2018}]{Jordan18_2}
Jordan J, Ippen T, Helias M, Kitayama I, Sato M, Igarashi J, Diesmann M,
  Kunkel S. 2018.
\newblock Extremely scalable spiking neuronal network simulation code: From
  laptops to exascale computers.
\newblock Front Neuroinform.~{\em 12}:2.

\bibitem[\protect\citeauthoryear{Jorstad et~al.}{Jorstad
  et~al.}{2023}]{jorstad2023transcriptomic}
Jorstad NL, Close J, Johansen N, Yanny AM, Barkan ER, Travaglini KJ,
  Bertagnolli D, Campos J, Casper T, Crichton K, et~al. 2023.
\newblock Transcriptomic cytoarchitecture reveals principles of human neocortex
  organization.
\newblock Science.~{\em 382\/}(6667):eadf6812.

\bibitem[\protect\citeauthoryear{Joseph  Turrigiano}{Joseph,
  Turrigiano}{2017}]{Joseph2017_6778}
Joseph A,  Turrigiano GG. 2017.
\newblock All for one but not one for all: excitatory synaptic scaling and
  intrinsic excitability are coregulated by {CaMKIV}, whereas inhibitory
  synaptic scaling is under independent control.
\newblock J Neurosci.~{\em 37\/}(28):6778--6785.

\bibitem[\protect\citeauthoryear{Kabbara et~al.}{Kabbara
  et~al.}{2017}]{Kabbara17_2936}
Kabbara A, EL~Falou W, Khalil M, Wendling F,  Hassan M. 2017.
\newblock The dynamic functional core network of the human brain at rest.
\newblock Sci Rep.~{\em 7\/}(1):2936.

\bibitem[\protect\citeauthoryear{Keup, K\"{u}hn, Dahmen,  Helias}{Keup
  et~al.}{2021}]{Keup21_021064}
Keup C, K\"{u}hn T, Dahmen D,  Helias M. 2021.
\newblock Transient chaotic dimensionality expansion by recurrent networks.
\newblock Phys Rev X.~{\em 11\/}(2).

\bibitem[\protect\citeauthoryear{K{\"o}ster  Rahmann}{K{\"o}ster,
  Rahmann}{2012}]{Koester12_2520}
K{\"o}ster J,  Rahmann S. 2012.
\newblock Snakemake---a scalable bioinformatics workflow engine.
\newblock Biochemistry.~{\em 28\/}(19):2520--2522.

\bibitem[\protect\citeauthoryear{Lamme  Roelfsema}{Lamme,
  Roelfsema}{2000}]{Lamme00_571}
Lamme VA,  Roelfsema PR. 2000.
\newblock The distinct modes of vision offered by feedforward and recurrent
  processing.
\newblock Trends Neurosci.~{\em 23}:571--579.

\bibitem[\protect\citeauthoryear{Layer et~al.}{Layer
  et~al.}{2022}]{Layer22_835657}
Layer M, Senk J, Essink S, van Meegen A, Bos H,  Helias M. 2022.
\newblock {NNMT}: Mean-field based analysis tools for neuronal network models.
\newblock Front Neuroinform.~{\em 16}:835657.

\bibitem[\protect\citeauthoryear{London et~al.}{London
  et~al.}{2010}]{London10_123}
London M, Roth A, Beeren L, H\"{a}usser M,  Latham PE. 2010.
\newblock Sensitivity to perturbations in vivo implies high noise and suggests
  rate coding in cortex.
\newblock Nature.~{\em 466\/}(1):123--128.

\bibitem[\protect\citeauthoryear{Loomba et~al.}{Loomba
  et~al.}{2022}]{loomba2022connectomic}
Loomba S, Straehle J, Gangadharan V, Heike N, Khalifa A, Motta A, Ju N, Sievers
  M, Gempt J, Meyer HS, et~al. 2022.
\newblock Connectomic comparison of mouse and human cortex.
\newblock Science.~{\em 377\/}(6602):eabo0924.

\bibitem[\protect\citeauthoryear{Lu et~al.}{Lu et~al.}{2022}]{lu22_15963}
Lu W, Zheng Q, Xu N, Feng J,  Consortium D. 2022.
\newblock The human digital twin brain in the resting state and in action.
\newblock ArXiv.

\bibitem[\protect\citeauthoryear{Maksimov, Diesmann,  van Albada}{Maksimov
  et~al.}{2018}]{Maksimov18_44}
Maksimov A, Diesmann M,  van Albada SJ. 2018.
\newblock Criteria on balance, stability, and excitability in cortical networks
  for constraining computational models.
\newblock Front Comput Neurosci.~{\em 12}:44.

\bibitem[\protect\citeauthoryear{Markov et~al.}{Markov
  et~al.}{2014a}]{Markov2014_17}
Markov NT, Ercsey-Ravasz MM, Ribeiro~Gomes AR, Lamy C, Magrou L, Vezoli J,
  Misery P, Falchier A, Quilodran R, Gariel MA, Sallet J, Gamanut R, Huissoud
  C, Clavagnier S, Giroud P, Sappey-Marinier D, Barone P, Dehay C, Toroczkai Z,
  Knoblauch K, Van~Essen DC,  Kennedy H. 2014a.
\newblock A weighted and directed interareal connectivity matrix for macaque
  cerebral cortex.
\newblock Cereb Cortex.~{\em 24\/}(1):17--36.

\bibitem[\protect\citeauthoryear{Markov et~al.}{Markov
  et~al.}{2011}]{Markov11_1254}
Markov NT, Misery P, Falchier A, Lamy C, Vezoli J, Quilodran R, Gariel MA,
  Giroud P, Ercsey-Ravasz M, Pilaz LJ, Huissoud C, Barone P, Dehay C, Toroczkai
  Z, {Van Essen} DC, Kennedy H,  Knoblauch K. 2011.
\newblock Weight consistency specifies regularities of macaque cortical
  networks.
\newblock Cereb Cortex.~{\em 21\/}(6):1254--1272.

\bibitem[\protect\citeauthoryear{Markov et~al.}{Markov
  et~al.}{2014b}]{Markov14}
Markov NT, Vezoli J, Chameau P, Falchier A, Quilodran R, Huissoud C, Lamy C,
  Misery P, Giroud P, Ullman S, Barone P, Dehay C, Knoblauch K,  Kennedy H.
  2014b.
\newblock Anatomy of hierarchy: Feedforward and feedback pathways in macaque
  visual cortex.
\newblock J Comp Neurol.~{\em 522\/}(1):225--259.

\bibitem[\protect\citeauthoryear{Markram et~al.}{Markram
  et~al.}{2015}]{Markram2015_456}
Markram H, Muller E, Ramaswamy S, Reimann MW, Abdellah M, Sanchez CA, Ailamaki
  A, Alonso-Nanclares L, Antille N, Arsever S, Kahou GAA, Berger TK, Bilgili A,
  Buncic N, Chalimourda A, Chindemi G, Courcol JD, Delalondre F, Delattre V,
  Druckmann S, Dumusc R, Dynes J, Eilemann S, Gal E, Gevaert ME, Ghobril JP,
  Gidon A, Graham JW, Gupta A, Haenel V, Hay E, Heinis T, Hernando JB, Hines M,
  Kanari L, Keller D, Kenyon J, Khazen G, Kim Y, King JG, Kisvarday Z, Kumbhar
  P, Lasserre S, B{\'{e}} JVL, Magalh{\~{a}}es BR, Merch{\'{a}}n-P{\'{e}}rez A,
  Meystre J, Morrice BR, Muller J, Mu{\~{n}}oz-C{\'{e}}spedes A, Muralidhar S,
  Muthurasa K, Nachbaur D, Newton TH, Nolte M, Ovcharenko A, Palacios J, Pastor
  L, Perin R, Ranjan R, Riachi I, Rodr{\'{\i}}guez JR, Riquelme JL, R\"{o}ssert
  C, Sfyrakis K, Shi Y, Shillcock JC, Silberberg G, Silva R, Tauheed F,
  Telefont M, Toledo-Rodriguez M, Tr\"{a}nkler T, Geit WV, D{\'{\i}}az JV,
  Walker R, Wang Y, Zaninetta SM, DeFelipe J, Hill SL, Segev I,  Sch\"{u}rmann
  F. 2015.
\newblock Reconstruction and simulation of neocortical microcircuitry.
\newblock Cell.~{\em 163\/}(2):456--492.

\bibitem[\protect\citeauthoryear{Marques et~al.}{Marques
  et~al.}{2010}]{marques2010mp2rage}
Marques JP, Kober T, Krueger G, van~der Zwaag W, Van~de Moortele PF,  Gruetter
  R. 2010.
\newblock {MP2RAGE}, a self bias-field corrected sequence for improved
  segmentation and {T1}-mapping at high field.
\newblock Neuroimage.~{\em 49\/}(2):1271--1281.

\bibitem[\protect\citeauthoryear{Massimini et~al.}{Massimini
  et~al.}{2004}]{Massimini04_6862}
Massimini M, Huber R, Ferrarelli F, Hill S,  Tononi G. 2004.
\newblock The sleep slow oscillation as a traveling wave.
\newblock J Neurosci.~{\em 24\/}(31):6862--6870.

\bibitem[\protect\citeauthoryear{McDonald  Burkhalter}{McDonald,
  Burkhalter}{1993}]{McDonald93}
McDonald CT,  Burkhalter A. 1993.
\newblock Organisation of long-range inhibitory connections within rat visual
  cortex.
\newblock J Neurosci.~{\em 13\/}(2):768--781.

\bibitem[\protect\citeauthoryear{Migliore, Cavarretta, Hines,
  Shepherd}{Migliore et~al.}{2014}]{Migliore2014}
Migliore M, Cavarretta F, Hines ML,  Shepherd GM. 2014.
\newblock Distributed organization of a brain microcircuit analyzed by
  three-dimensional modeling: the olfactory bulb.
\newblock Front Comput Neurosci.~{\em 8\/}(50):1--14.

\bibitem[\protect\citeauthoryear{Migliore et~al.}{Migliore
  et~al.}{2015}]{Migliore2015}
Migliore M, Cavarretta F, Marasco A, Tulumello E, Hines ML,  Shepherd GM. 2015.
\newblock Synaptic clusters function as odor operators in the olfactory bulb.
\newblock Proc Natl Acad Sci USA.~{\em 112\/}(27):8499--8504.

\bibitem[\protect\citeauthoryear{Miller, Bhaduri, Sestan,  Kriegstein}{Miller
  et~al.}{2019}]{Miller2019shared}
Miller DJ, Bhaduri A, Sestan N,  Kriegstein A. 2019.
\newblock Shared and derived features of cellular diversity in the human
  cerebral cortex.
\newblock Curr Opin Neurobiol.~{\em 56}:117--124.

\bibitem[\protect\citeauthoryear{Minxha et~al.}{Minxha
  et~al.}{2020}]{Minxha20_eaba3313}
Minxha J, Adolphs R, Fusi S, Mamelak AN,  Rutishauser U. 2020.
\newblock Flexible recruitment of memory-based choice representations by the
  human medial frontal cortex.
\newblock Science.~{\em 368\/}(6498):eaba3313.

\bibitem[\protect\citeauthoryear{Mitra, Snyder, Hacker,  Raichle}{Mitra
  et~al.}{2014}]{Mitra14_2374}
Mitra A, Snyder AZ, Hacker CD,  Raichle ME. 2014.
\newblock Lag structure in resting-state fmri.
\newblock J Neurophysiol.~{\em 111\/}(11):2374--2391.

\bibitem[\protect\citeauthoryear{Moeller et~al.}{Moeller
  et~al.}{2010}]{moeller2010multiband}
Moeller S, Yacoub E, Olman CA, Auerbach E, Strupp J, Harel N,  U{\u{g}}urbil K.
  2010.
\newblock {Multiband multislice GE-EPI at 7 tesla, with 16-fold acceleration
  using partial parallel imaging with application to high spatial and temporal
  whole-brain fMRI}.
\newblock Magn Reson Med.~{\em 63\/}(5):1144--1153.

\bibitem[\protect\citeauthoryear{Mohan et~al.}{Mohan
  et~al.}{2015}]{Mohan15_4839}
Mohan H, Verhoog MB, Doreswamy KK, Eyal G, Aardse R, Lodder BN, Goriounova NA,
  Asamoah B, B.~Brakspear AC, Groot C, van~der Sluis S, Testa-Silva G,
  Obermayer J, Boudewijns ZS, Narayanan RT, Baayen JC, Segev I, Mansvelder HD,
  de~Kock CP. 2015.
\newblock Dendritic and axonal architecture of individual pyramidal neurons
  across layers of adult human neocortex.
\newblock Cereb Cortex.~{\em 25\/}(12):4839--4853.

\bibitem[\protect\citeauthoryear{Mohan et~al.}{Mohan
  et~al.}{2023}]{Mohan_EBRAINS_dataset}
Mohan H, Verhoog MB, Doreswamy KK, Eyal G, Aardse R, Lodder BN, Goriounova NA,
  Asamoah B, Brakspear ACB, Groot C, Van Der~Sluis S, Testa-Silva G, Obermayer
  J, Boudewijns ZS, Narayanan RT, Baayen JC, Segev I, Mansvelder HD,  De~Kock
  CP. 2023.
\newblock Morphological data of human neocortical pyramidal neurons (v1.1)
  (v1.1).

\bibitem[\protect\citeauthoryear{Monteforte  Wolf}{Monteforte,
  Wolf}{2010}]{Monteforte10_268104}
Monteforte M,  Wolf F. 2010.
\newblock Dynamical entropy production in spiking neuron networks in the
  balanced state.
\newblock Phys Rev Lett.~{\em 105\/}(26):268104.

\bibitem[\protect\citeauthoryear{Nir et~al.}{Nir et~al.}{2011}]{Nir11_153}
Nir Y, Staba RJ, Andrillon T, Vyazovskiy VV, Cirelli C, Fried I,  Tononi G.
  2011.
\newblock Regional slow waves and spindles in human sleep.
\newblock Neuron.~{\em 70\/}(1):153--169.

\bibitem[\protect\citeauthoryear{Nordlie, Gewaltig,  Plesser}{Nordlie
  et~al.}{2009}]{Nordlie-2009_e1000456}
Nordlie E, Gewaltig MO,  Plesser HE. 2009.
\newblock Towards reproducible descriptions of neuronal network models.
\newblock PLOS Comput Biol.~{\em 5\/}(8):e1000456.

\bibitem[\protect\citeauthoryear{O'Kusky  Colonnier}{O'Kusky,
  Colonnier}{1982}]{OKusky82_278}
O'Kusky J,  Colonnier M. 1982.
\newblock A laminar analysis of the number of neurons, glia, and synapses in
  the visual cortex (area 17) of adult macaque monkeys.
\newblock J Comp Neurol.~{\em 210\/}(3):278--290.

\bibitem[\protect\citeauthoryear{Packer  Yuste}{Packer,
  Yuste}{2011}]{Packer2011_13260}
Packer AM,  Yuste R. 2011.
\newblock Dense, unspecific connectivity of neocortical parvalbumin-positive
  interneurons: A canonical microcircuit for inhibition?
\newblock J Neurosci.~{\em 31\/}(37):13260--13271.

\bibitem[\protect\citeauthoryear{Pais-Rold{\'a}n, Yun, Palomero-Gallagher,
  Shah}{Pais-Rold{\'a}n et~al.}{2023}]{pais2023cortical}
Pais-Rold{\'a}n P, Yun SD, Palomero-Gallagher N,  Shah NJ. 2023.
\newblock Cortical depth-dependent human {fMRI} of resting-state networks using
  {EPIK}.
\newblock Front Neurosci.~{\em 17}:1151544.

\bibitem[\protect\citeauthoryear{Patel  Bullmore}{Patel,
  Bullmore}{2016}]{patel2016wavelet}
Patel AX,  Bullmore ET. 2016.
\newblock A wavelet-based estimator of the degrees of freedom in denoised fmri
  time series for probabilistic testing of functional connectivity and brain
  graphs.
\newblock Neuroimage.~{\em 142}:14--26.

\bibitem[\protect\citeauthoryear{Perin, Berger,  Markram}{Perin
  et~al.}{2011}]{Perin11}
Perin R, Berger TK,  Markram H. 2011.
\newblock A synaptic organizing principle for cortical neuronal groups.
\newblock Proc Natl Acad Sci USA.~{\em 108\/}(13):5419--5424.

\bibitem[\protect\citeauthoryear{Pinto, Fuentes,  Par{\'e}}{Pinto
  et~al.}{2006}]{Pinto06_722}
Pinto A, Fuentes C,  Par{\'e} D. 2006.
\newblock Feedforward inhibition regulates perirhinal transmission of
  neocortical inputs to the entorhinal cortex: ultrastructural study in guinea
  pigs.
\newblock J Comp Neurol.~{\em 495\/}(6):722--734.

\bibitem[\protect\citeauthoryear{Potjans  Diesmann}{Potjans,
  Diesmann}{2014}]{Potjans14_785}
Potjans TC,  Diesmann M. 2014.
\newblock The cell-type specific cortical microcircuit: Relating structure and
  activity in a full-scale spiking network model.
\newblock Cereb Cortex.~{\em 24\/}(3):785--806.

\bibitem[\protect\citeauthoryear{Priesemann et~al.}{Priesemann
  et~al.}{2014}]{Priesemann14_80}
Priesemann V, Wibral M, Valderrama M, Pr{\"o}pper R, Le~Van~Quyen M, Geisel T,
  Triesch J, Nikolic D,  Munk MHJ. 2014.
\newblock Spike avalanches in vivo suggest a driven, slightly subcritical brain
  state.
\newblock Front Syst Neurosci.~{\em 8\/}(108):80--96.

\bibitem[\protect\citeauthoryear{Pronold et~al.}{Pronold
  et~al.}{2022a}]{Pronold22_102952}
Pronold J, Jordan J, Wylie BJN, Kitayama I, Diesmann M,  Kunkel S. 2022a.
\newblock {Routing brain traffic through the von Neumann bottleneck: Efficient
  cache usage in spiking neural network simulation code on general purpose
  computers}.
\newblock Parallel Comput.~{\em 113}:102952.

\bibitem[\protect\citeauthoryear{Pronold et~al.}{Pronold
  et~al.}{2022b}]{pronold2022}
Pronold J, Jordan J, Wylie BJN, Kitayama I, Diesmann M,  Kunkel S. 2022b.
\newblock Routing brain traffic through the von {N}eumann bottleneck:
  {P}arallel sorting and refactoring.
\newblock Front Neuroinform.~{\em 15}:785068.

\bibitem[\protect\citeauthoryear{Pronold, Morales-Gregorio, Rostami,  van
  Albada}{Pronold et~al.}{2024}]{pronold2024clustered}
Pronold J, Morales-Gregorio A, Rostami V,  van Albada SJ. 2024.
\newblock Cortical multi-area model with joint excitatory-inhibitory clusters
  accounts for spiking statistics, inter-area propagation, and variability
  dynamics.
\newblock bioRxiv.:2024--01.

\bibitem[\protect\citeauthoryear{Pulverm{\"u}ller, Tomasello,
  Henningsen-Schomers,  Wennekers}{Pulverm{\"u}ller
  et~al.}{2021}]{Pulvermueller21_488}
Pulverm{\"u}ller F, Tomasello R, Henningsen-Schomers MR,  Wennekers T. 2021.
\newblock Biological constraints on neural network models of cognitive
  function.
\newblock Nat Rev Neurosci.~{\em 22}:488--502.

\bibitem[\protect\citeauthoryear{{Python Software Foundation}}{{Python Software
  Foundation}}{2008}]{Python}
{Python Software Foundation}. 2008.
\newblock The {Python} programming language.
\newblock http://www.python.org.

\bibitem[\protect\citeauthoryear{Reimann et~al.}{Reimann
  et~al.}{2013}]{Reimann13_375}
Reimann MW, Anastassiou CA, Perin R, Hill SL, Markram H,  Koch C. 2013.
\newblock A biophysically detailed model of neocortical local field potentials
  predicts the critical role of active membrane currents.
\newblock Neuron.~{\em 79\/}(2):375--390.

\bibitem[\protect\citeauthoryear{Reimann et~al.}{Reimann
  et~al.}{2017}]{Reimann17}
Reimann MW, Horlemann AL, Ramaswamy S, Muller EB,  Markram H. 2017.
\newblock Morphological diversity strongly constrains synaptic connectivity and
  plasticity.
\newblock Cereb Cortex.~{\em 27\/}(9):4570--4585.

\bibitem[\protect\citeauthoryear{Riquelme, Hemberger, Laurent,
  Gjorgjieva}{Riquelme et~al.}{2023}]{Riquelme2023single}
Riquelme JL, Hemberger M, Laurent G,  Gjorgjieva J. 2023.
\newblock Single spikes drive sequential propagation and routing of activity in
  a cortical network.
\newblock eLife.~{\em 12}:e79928.

\bibitem[\protect\citeauthoryear{Rockland}{Rockland}{2019}]{Rockland19_772}
Rockland KS. 2019.
\newblock What do we know about laminar connectivity?
\newblock Neuroimage.~{\em 197}:772--784.

\bibitem[\protect\citeauthoryear{Rosen  Halgren}{Rosen,
  Halgren}{2022}]{Rosen2022estimation}
Rosen BQ,  Halgren E. 2022.
\newblock An estimation of the absolute number of axons indicates that human
  cortical areas are sparsely connected.
\newblock PLOS Biol.~{\em 20\/}(3):e3001575.

\bibitem[\protect\citeauthoryear{Rostami et~al.}{Rostami
  et~al.}{2024}]{Rostami2024_6304}
Rostami V, Rost T, Schmitt FJ, van Albada SJ, Riehle A,  Nawrot MP. 2024.
\newblock Spiking attractor model of motor cortex explains modulation of neural
  and behavioral variability by prior target information.
\newblock Nature Communications.~{\em 15\/}(1):6304.

\bibitem[\protect\citeauthoryear{Ruddy, Leemans,  Carson}{Ruddy
  et~al.}{2017}]{Ruddy2017transcallosal}
Ruddy KL, Leemans A,  Carson RG. 2017.
\newblock Transcallosal connectivity of the human cortical motor network.
\newblock Brain Struct Funct.~{\em 222}:1243--1252.

\bibitem[\protect\citeauthoryear{Sahara, Yanagawa, O'Leary,  Stevens}{Sahara
  et~al.}{2012}]{Sahara2012fraction}
Sahara S, Yanagawa Y, O'Leary DD,  Stevens CF. 2012.
\newblock The fraction of cortical gabaergic neurons is constant from near the
  start of cortical neurogenesis to adulthood.
\newblock J Neurosci.~{\em 32\/}(14):4755--4761.

\bibitem[\protect\citeauthoryear{Salin, Bullier,  Kennedy}{Salin
  et~al.}{1989}]{Salin89_486}
Salin P, Bullier J,  Kennedy H. 1989.
\newblock Convergence and divergence in the afferent projections to cat area
  17.
\newblock J Comp Neurol.~{\em 283\/}(4):486--512.

\bibitem[\protect\citeauthoryear{Salin  Prince}{Salin,
  Prince}{1996}]{Salin96_1573}
Salin PA,  Prince DA. 1996.
\newblock Spontaneous {GABAA} receptor-mediated inhibitory currents in adult
  rat somatosensory cortex.
\newblock J Neurophysiol.~{\em 75\/}(4):1573--1588.

\bibitem[\protect\citeauthoryear{Schmidt et~al.}{Schmidt
  et~al.}{2018a}]{Schmidt18_1409}
Schmidt M, Bakker R, Hilgetag CC, Diesmann M,  van Albada SJ. 2018a.
\newblock Multi-scale account of the network structure of macaque visual
  cortex.
\newblock Brain Struct Funct.~{\em 223\/}(3):1409--1435.

\bibitem[\protect\citeauthoryear{Schmidt et~al.}{Schmidt
  et~al.}{2018b}]{Schmidt18_e1006359}
Schmidt M, Bakker R, Shen K, Bezgin G, Diesmann M,  van Albada SJ. 2018b.
\newblock A multi-scale layer-resolved spiking network model of resting-state
  dynamics in macaque visual cortical areas.
\newblock PLOS Comput Biol.~{\em 14\/}(10):e1006359.

\bibitem[\protect\citeauthoryear{Schuecker et~al.}{Schuecker
  et~al.}{2017}]{Schuecker17}
Schuecker J, Schmidt M, van Albada SJ, Diesmann M,  Helias M. 2017.
\newblock Fundamental activity constraints lead to specific interpretations of
  the connectome.
\newblock PLOS Comput Biol.~{\em 13\/}(2):e1005179.

\bibitem[\protect\citeauthoryear{Schuman et~al.}{Schuman
  et~al.}{2021}]{Schuman2021}
Schuman B, Dellal S, Pr\"{o}nneke A, Machold R,  Rudy B. 2021.
\newblock Neocortical layer 1: An elegant solution to top-down and bottom-up
  integration.
\newblock Annual Review of Neuroscience.~{\em 44\/}(1):221–252.

\bibitem[\protect\citeauthoryear{Seehaus et~al.}{Seehaus
  et~al.}{2013}]{Seehaus13_442}
Seehaus AK, Roebroeck A, Chiry O, Kim DS, Ronen I, Bratzke H, Goebel R,
  Galuske RA. 2013.
\newblock Histological validation of {DW-MRI} tractography in human postmortem
  tissue.
\newblock Cereb Cortex.~{\em 23\/}(2):442--450.

\bibitem[\protect\citeauthoryear{Sejnowski, Churchland,  Movshon}{Sejnowski
  et~al.}{2014}]{Sejnowski2014_1440}
Sejnowski TJ, Churchland PS,  Movshon JA. 2014.
\newblock Putting big data to good use in neuroscience.
\newblock Nat Neurosci.~{\em 17\/}(11):1440--1441.

\bibitem[\protect\citeauthoryear{Self et~al.}{Self et~al.}{2012}]{Self2012}
Self MW, Kooijmans RN, Sup{\`e}r H, Lamme VA,  Roelfsema PR. 2012.
\newblock Different glutamate receptors convey feedforward and recurrent
  processing in macaque v1.
\newblock Proc Natl Acad Sci USA.~{\em 109\/}(27):11031--11036.

\bibitem[\protect\citeauthoryear{Senk, Hagen, van Albada,  Diesmann}{Senk
  et~al.}{2023}]{Senk23_arxiv_10235v2}
Senk J, Hagen E, van Albada SJ,  Diesmann M. 2023.
\newblock Reconciliation of weak pairwise spike-train correlations and highly
  coherent local field potentials across space.
\newblock ArXiv.:1805.10235v1 [q--bio.NC].

\bibitem[\protect\citeauthoryear{Senk et~al.}{Senk
  et~al.}{2022}]{Senk22_e1010086}
Senk J, Kriener B, Djurfeldt M, Voges N, Jiang HJ, Sch\"uttler L, Gramelsberger
  G, Diesmann M, Plesser HE,  van Albada SJ. 2022.
\newblock Connectivity concepts in neuronal network modeling.
\newblock PLOS Comput Biol.~{\em 18\/}(9):e1010086.

\bibitem[\protect\citeauthoryear{Shapson-Coe et~al.}{Shapson-Coe
  et~al.}{2024}]{Shapson-Coe24_eadk4858}
Shapson-Coe A, Januszewski M, Berger DR, Pope A, Wu Y, Blakely T, Schalek RL,
  Li PH, Wang S, Maitin-Shepard J, et~al. 2024.
\newblock A petavoxel fragment of human cerebral cortex reconstructed at
  nanoscale resolution.
\newblock Science.~{\em 384\/}(6696):eadk4858.

\bibitem[\protect\citeauthoryear{Shapson-Coe et~al.}{Shapson-Coe
  et~al.}{2021}]{Shapson-Coe21_2021.05.29.446289}
Shapson-Coe A, Januszewski M, Berger DR, Pope A, Wu Y, Blakely T, Schalek RL,
  Li PH, Wang S, Maitin-Shepard J, Karlupia N, Dorkenwald S, Sjostedt E,
  Leavitt L, Lee D, Bailey L, Fitzmaurice A, Kar R, Field B, Wu H,
  Wagner-Carena J, Aley D, Lau J, Lin Z, Wei D, Pfister H, Peleg A, Jain V,
  Lichtman JW. 2021.
\newblock A connectomic study of a petascale fragment of human cerebral cortex.
\newblock BioRxiv.

\bibitem[\protect\citeauthoryear{Sheroziya  Timofeev}{Sheroziya,
  Timofeev}{2014}]{Sheroziya14_8875}
Sheroziya M,  Timofeev I. 2014.
\newblock Global intracellular slow-wave dynamics of the thalamocortical
  system.
\newblock J Neurosci.~{\em 34\/}(26):8875--8893.

\bibitem[\protect\citeauthoryear{Sherwood et~al.}{Sherwood
  et~al.}{2020}]{Sherwood20_5604}
Sherwood CC, Miller SB, Karl M, Stimpson CD, Phillips KA, Jacobs B, Hof PR,
  Raghanti MA,  Smaers JB. 2020.
\newblock Invariant synapse density and neuronal connectivity scaling in
  primate neocortical evolution.
\newblock Cereb Cortex.~{\em 30\/}(10):5604--5615.

\bibitem[\protect\citeauthoryear{Shinomoto et~al.}{Shinomoto
  et~al.}{2009}]{Shinomoto09_e433}
Shinomoto S, Kim H, Shimokawa T, Matsuno N, Funahashi S, Shima K, Fujita I,
  Tamura H, Doi T, Kawano K, Inaba N, Fukushima K, Kurkin S, Kurata K, Taira M,
  Tsutsui KI, Komatsu H, Ogawa T, Koida K, Tanji J,  Toyama K. 2009.
\newblock Relating neuronal firing patterns to functional differentiation of
  cerebral cortex.
\newblock PLOS Comput Biol.~{\em 5\/}(7):e1000433.

\bibitem[\protect\citeauthoryear{Shoham, O'Connor,  Segev}{Shoham
  et~al.}{2002}]{Shoham06_777}
Shoham S, O'Connor DH,  Segev R. 2002.
\newblock How silent is the brain: is there a ``dark matter" problem in
  neuroscience?
\newblock J Comp Physiol.~{\em 192}:777--784.

\bibitem[\protect\citeauthoryear{Siletti et~al.}{Siletti
  et~al.}{2023}]{siletti2023transcriptomic}
Siletti K, Hodge R, Mossi~Albiach A, Lee KW, Ding SL, Hu L, L{\"o}nnerberg P,
  Bakken T, Casper T, Clark M, et~al. 2023.
\newblock Transcriptomic diversity of cell types across the adult human brain.
\newblock Science.~{\em 382\/}(6667):eadd7046.

\bibitem[\protect\citeauthoryear{Smith et~al.}{Smith
  et~al.}{2004}]{smith2004advances}
Smith SM, Jenkinson M, Woolrich MW, Beckmann CF, Behrens TE, Johansen-Berg H,
  Bannister PR, {De Luca} M, Drobnjak I, Flitney DE, Niazy RK, Saunders J,
  Vickers J, Zhang Y, {De Stefano} N, Brady JM,  Matthews PM. 2004.
\newblock Advances in functional and structural mr image analysis and
  implementation as fsl.
\newblock Neuroimage.~{\em 23}:S208--S219.
\newblock Mathematics in Brain Imaging.

\bibitem[\protect\citeauthoryear{Spruston, Jonas,  Sakmann}{Spruston
  et~al.}{1995}]{Spruston95_325}
Spruston N, Jonas P,  Sakmann B. 1995.
\newblock Dendritic glutamate receptor channels in rat hippocampal {CA3 and
  CA1} pyramidal neurons.
\newblock J Physiol.~{\em 482\/}(2):325--352.

\bibitem[\protect\citeauthoryear{Squire, Genzel, Wixted,  Morris}{Squire
  et~al.}{2015}]{Squire2015memory}
Squire LR, Genzel L, Wixted JT,  Morris RG. 2015.
\newblock Memory consolidation.
\newblock Cold Spring Harbor Perspectives in Biology.~{\em 7\/}(8):a021766.

\bibitem[\protect\citeauthoryear{Stephan et~al.}{Stephan
  et~al.}{2001}]{Stephan01_1159}
Stephan K, Kamper L, Bozkurt A, Burns G, Young M,  K\"{o}tter R. 2001.
\newblock Advanced database methodology for the collation of connectivity data
  on the macaque brain ({CoCoMac}).
\newblock Philos Trans R Soc B.~{\em 356}:1159--1186.

\bibitem[\protect\citeauthoryear{Swindale, Spacek, Krause,  Mitelut}{Swindale
  et~al.}{2023}]{Swindale2023}
Swindale NV, Spacek MA, Krause M,  Mitelut C. 2023.
\newblock Spontaneous activity in cortical neurons is stereotyped and
  non-poisson.
\newblock Cereb Cortex.~{\em 33\/}(11):6508–6525.

\bibitem[\protect\citeauthoryear{Tardif  Clarke}{Tardif,
  Clarke}{2001}]{Tardif01_1045}
Tardif E,  Clarke S. 2001.
\newblock Intrinsic connectivity of human auditory areas: a tracing study with
  {DiI}.
\newblock Eur J Neurosci.~{\em 13\/}(5):1045--1050.

\bibitem[\protect\citeauthoryear{Teeter et~al.}{Teeter
  et~al.}{2018}]{Teeter18_709}
Teeter C, Iyer R, Menon V, Gouwens N, Feng D, Berg J, Szafer A, Cain N, Zeng H,
  Hawrylycz M, Koch C,  Mihalas S. 2018.
\newblock Generalized leaky integrate-and-fire models classify multiple neuron
  types.
\newblock Nat Commun.~{\em 9}:709.

\bibitem[\protect\citeauthoryear{Theodoni et~al.}{Theodoni
  et~al.}{2021}]{Theodoni21_15}
Theodoni P, Majka P, Reser DH, Wójcik DK, Rosa MGP,  Wang XJ. 2021.
\newblock {Structural Attributes and Principles of the Neocortical Connectome
  in the Marmoset Monkey}.
\newblock Cereb Cortex.~{\em 32\/}(1):15--28.

\bibitem[\protect\citeauthoryear{Tomioka et~al.}{Tomioka
  et~al.}{2005}]{Tomioka05}
Tomioka R, Okamoto K, Furuta T, Fujiyama F, Iwasato T, Yanagawa Y, Obata K,
  Kaneko T,  Tamamaki N. 2005.
\newblock Demonstration of long-range {GABA}ergic connections distributed
  throughout the mouse neocortex.
\newblock Eur J Neurosci.~{\em 21}:1587--1600.

\bibitem[\protect\citeauthoryear{Tomioka  Rockland}{Tomioka,
  Rockland}{2007}]{Tomioka07_526}
Tomioka R,  Rockland KS. 2007.
\newblock Long-distance corticocortical {GABA}ergic neurons in the adult monkey
  white and gray matter.
\newblock J Comp Neurol.~{\em 505\/}(5):526--538.

\bibitem[\protect\citeauthoryear{Urai, Doiron, Leifer,  Churchland}{Urai
  et~al.}{2022}]{urai2022large}
Urai AE, Doiron B, Leifer AM,  Churchland AK. 2022.
\newblock Large-scale neural recordings call for new insights to link brain and
  behavior.
\newblock Nat Neurosci.~{\em 25\/}(1):11--19.

\bibitem[\protect\citeauthoryear{Urrutia-Pi{\~n}ones
  et~al.}{Urrutia-Pi{\~n}ones et~al.}{2022}]{Urrutia2022long}
Urrutia-Pi{\~n}ones J, Morales-Moraga C, Sanguinetti-Gonz{\'a}lez N, Escobar
  AP,  Chiu CQ. 2022.
\newblock Long-range {GABA}ergic projections of cortical origin in brain
  function.
\newblock Front Syst Neurosci.~{\em 16}:841869.

\bibitem[\protect\citeauthoryear{van Albada, Helias,  Diesmann}{van Albada
  et~al.}{2015}]{Albada15}
van Albada SJ, Helias M,  Diesmann M. 2015.
\newblock Scalability of asynchronous networks is limited by one-to-one mapping
  between effective connectivity and correlations.
\newblock PLOS Comput Biol.~{\em 11\/}(9):e1004490.

\bibitem[\protect\citeauthoryear{van Albada et~al.}{van Albada
  et~al.}{2022}]{vanAlbada22_201}
van Albada SJ, Morales-Gregorio A, Dickscheid T, Goulas A, Bakker R, Bludau S,
  Palm G, Hilgetag CC,  Diesmann M. 2022.
\newblock Bringing anatomical information into neuronal network models.
\newblock In M.~Giugliano, M.~Negrello,  D.~Linaro (Eds.), {\em Computational
  Modelling of the Brain: Modelling Approaches to Cells, Circuits and
  Networks}, pp.\  201--234. Cham: Springer International Publishing.

\bibitem[\protect\citeauthoryear{van Albada, Pronold, van Meegen,
  Diesmann}{van Albada et~al.}{2021}]{vanAlbada21_47}
van Albada SJ, Pronold J, van Meegen A,  Diesmann M. 2021.
\newblock Usage and scaling of an open-source spiking multi-area model of
  monkey cortex.
\newblock In {\em Lecture Notes in Computer Science}, pp.\  47--59. Springer
  International Publishing.

\bibitem[\protect\citeauthoryear{Van~Essen et~al.}{Van~Essen
  et~al.}{2013}]{VanEssen13_62}
Van~Essen DC, Smith SM, Barch DM, Behrens TE, Yacoub E, Ugurbil K, Consortium
  WMH, et~al. 2013.
\newblock The wu-minn human connectome project: An overview.
\newblock Neuroimage.~{\em 80}:62--79.

\bibitem[\protect\citeauthoryear{Vandevelde, Duckworth,  Reep}{Vandevelde
  et~al.}{1996}]{Vandevelde96_581}
Vandevelde I, Duckworth E,  Reep R. 1996.
\newblock Layer {VII} and the gray matter trajectories of corticocortical axons
  in rats.
\newblock Anatomy and Embryology.~{\em 194}:581--593.

\bibitem[\protect\citeauthoryear{Virtanen et~al.}{Virtanen
  et~al.}{2020}]{Virtanen20_261}
Virtanen P, Gommers R, Oliphant TE, Haberland M, Reddy T, Cournapeau D,
  Burovski E, Peterson P, Weckesser W, Bright J, {van der Walt} SJ, Brett M,
  Wilson J, Millman KJ, Mayorov N, Nelson ARJ, Jones E, Kern R, Larson E, Carey
  CJ, Polat {\.I}, Feng Y, Moore EW, {VanderPlas} J, Laxalde D, Perktold J,
  Cimrman R, Henriksen I, Quintero EA, Harris CR, Archibald AM, Ribeiro AH,
  Pedregosa F, {van Mulbregt} P,  {SciPy 1.0 Contributors}. 2020.
\newblock {{SciPy} 1.0: Fundamental Algorithms for Scientific Computing in
  Python}.
\newblock Nat Methods.~{\em 17}:261--272.

\bibitem[\protect\citeauthoryear{Von~Economo}{Von~Economo}{2009}]{VonEconomo09}
Von~Economo C. 2009.
\newblock {\em Cellular Structure of the Human Cerebral Cortex}.
\newblock Karger Medical and Scientific Publishers.
\newblock Translated and edited by L.C. Triarhou.

\bibitem[\protect\citeauthoryear{Wagstyl et~al.}{Wagstyl
  et~al.}{2020}]{Wagstyl2020_e3000678}
Wagstyl K, Larocque S, Cucurull G, Lepage C, Cohen JP, Bludau S,
  Palomero-Gallagher N, Lewis LB, Funck T, Spitzer H, et~al. 2020.
\newblock Bigbrain {3D} atlas of cortical layers: Cortical and laminar
  thickness gradients diverge in sensory and motor cortices.
\newblock PLOS Biol.~{\em 18\/}(4):e3000678.

\bibitem[\protect\citeauthoryear{Waskom}{Waskom}{2021}]{Waskom21_3021}
Waskom ML. 2021.
\newblock seaborn: statistical data visualization.
\newblock Journal of Open Source Software.~{\em 6\/}(60):3021.

\bibitem[\protect\citeauthoryear{Watts  Strogatz}{Watts,
  Strogatz}{1998}]{Watts98}
Watts DJ,  Strogatz SH. 1998.
\newblock Collective dynamics of small-world networks.
\newblock Nature.~{\em 393}:440--442.

\bibitem[\protect\citeauthoryear{{W}es {M}c{K}inney}{{W}es
  {M}c{K}inney}{2010}]{McKinney10_56}
{W}es {M}c{K}inney. 2010.
\newblock {D}ata {S}tructures for {S}tatistical {C}omputing in {P}ython.
\newblock In {S}t\'efan van~der {W}alt  {J}arrod {M}illman (Eds.), {\em
  {P}roceedings of the 9th {P}ython in {S}cience {C}onference}, pp.\  56 -- 61.

\bibitem[\protect\citeauthoryear{Winkler}{Winkler}{2013}]{BrainForBlender}
Winkler A. 2013.
\newblock Brain for blender.

\bibitem[\protect\citeauthoryear{Winnubst et~al.}{Winnubst
  et~al.}{2019}]{Winnubst19_268}
Winnubst J, Bas E, Ferreira TA, Wu Z, Economo MN, Edson P, Arthur BJ, Bruns C,
  Rokicki K, Schauder D, et~al. 2019.
\newblock Reconstruction of 1,000 projection neurons reveals new cell types and
  organization of long-range connectivity in the mouse brain.
\newblock Cell.~{\em 179\/}(1):268--281.

\bibitem[\protect\citeauthoryear{Xue, Atallah,  Scanziani}{Xue
  et~al.}{2014}]{Xue2014_596}
Xue M, Atallah BV,  Scanziani M. 2014.
\newblock Equalizing excitation-inhibition ratios across visual cortical
  neurons.
\newblock Nature.~{\em 511\/}(7511):596--600.

\bibitem[\protect\citeauthoryear{Yamaura, Igarashi,  Yamazaki}{Yamaura
  et~al.}{2020}]{yamaura20_16}
Yamaura H, Igarashi J,  Yamazaki T. 2020.
\newblock Simulation of a human-scale cerebellar network model on the {K}
  computer.
\newblock Front Neuroinform.~{\em 14}:16.

\bibitem[\protect\citeauthoryear{Yang et~al.}{Yang et~al.}{2013}]{Yang2013}
Yang W, Carrasquillo Y, Hooks BM, Nerbonne JM,  Burkhalter A. 2013.
\newblock Distinct balance of excitation and inhibition in an interareal
  feedforward and feedback circuit of mouse visual cortex.
\newblock J Neurosci.~{\em 33\/}(44):17373--17384.

\bibitem[\protect\citeauthoryear{Zachlod, Palomero-Gallagher, Dickscheid,
  Amunts}{Zachlod et~al.}{2023}]{Zachlod2023_471}
Zachlod D, Palomero-Gallagher N, Dickscheid T,  Amunts K. 2023.
\newblock Mapping cyto-and receptor architectonics to understand brain function
  and connectivity.
\newblock Biological Psychiatry.~{\em 93\/}(5):471--479.

\bibitem[\protect\citeauthoryear{Znamenskiy et~al.}{Znamenskiy
  et~al.}{2024}]{Znamenskiy2024}
Znamenskiy P, Kim MH, Muir DR, Iacaruso MF, Hofer SB,  Mrsic-Flogel TD. 2024.
\newblock Functional specificity of recurrent inhibition in visual cortex.
\newblock Neuron.~{\em 112\/}(6):991--1000.

\end{thebibliography}
