# Supplementary material for: Multi-scale spiking network model of human cerebral cortex
Source: Cereb Cortex. 2024 Oct 18;34(10):bhae409. doi: 10.1093/cercor/bhae409 (PMC11491286; doi:10.1093/cercor/bhae409)
Supplement: HumanMultiScaleModel_latex [file humanmultiscalemodel_latex.zip › oup-authoring-template.layout]

#% Do not delete the line below; configure depends on this      
#  \DeclareLaTeXClass[oup-authoring-template]{oup-authoring-template}

# Read the definitions from extarticle.layout
Input article.layout
