# Supplementary material for: Multi-scale spiking network model of human cerebral cortex
Source: Cereb Cortex. 2024 Oct 18;34(10):bhae409. doi: 10.1093/cercor/bhae409 (PMC11491286; doi:10.1093/cercor/bhae409)
Supplement: HumanMultiScaleModel_latex [file humanmultiscalemodel_latex.zip › main.tex]

\section{Introduction\label{sec:introduction}}

Brain organization and activity display distinct features across multiple
spatial and temporal scales: from the molecular level to whole-brain
networks, from sub-millisecond processes to memories that last decades
\citep{Deco-2008_e1000092,Honey12_423,Squire2015memory}. Impressive
technological advancements have made almost all these scales accessible
through specialized techniques, which leads to a comprehensive but
fragmented picture \citep{Sejnowski2014_1440}. Models have the potential
to integrate the diverse data modalities into a unified framework
and to bridge across the scales \citep{Pulvermueller21_488}.

Large-scale, data-driven models at cellular resolution  have been
constructed for sensory cortex \citep{Arkhipov18_e1006535,Billeh20,GirardiSchappo2016,Jiang23_bioRxiv,Markram2015_456,Reimann13_375},
prefrontal cortex \citep{Hass16_e1004930}, hippocampus \citep{Hendrickson2012,Bezaire2016,Ecker2020},
cerebellum \citep{Casali19_37,yamaura20_16}, and the olfactory bulb
\citep{Migliore2014,Migliore2015}, among others. These models reproduce
resting-state activity \citep[e.g.][]{Potjans14_785,Markram2015_456,Hass16_e1004930,Bezaire2016}
and stimulus responses \citep[e.g.][]{Arkhipov18_e1006535,Billeh20}
on various levels of detail. Advances in the simulation technology
for large networks of point neurons \citep{Einevoll19_735,Jordan18_2,pronold2022,Pronold22_102952}
have enabled the step beyond single brain regions to multi-area cortical
network models (\citealt{Schmidt18_1409,Schmidt18_e1006359,lu22_15963};
see also \citealt{Izhikevich08_3593} for a pioneering study).

The multi-area spiking network model of \citet{Schmidt18_e1006359}
relates the connectivity of the vision-related areas in one hemisphere
of macaque cortex to its dynamics. It integrates cortical architecture
and connectivity data, in particular axonal tracing data \citep{Bakker12_30,Markov14,Markov2014_17},
into a comprehensive, layer-resolved network of 32 areas. Simulations
where the model is poised in a metastable regime just below a transition
to a high-activity regime reproduce local and cortico-cortical resting-state
activity \citep{Schmidt18_e1006359}: single-cell spiking statistics
closely match recordings from macaque V1, and functional connectivity
patterns correspond well with macaque fMRI data. Moreover, the model
yields population bursts that mainly propagate in the feedback direction,
akin to empirical findings during visual imagery \citep{Dentico2014_237}
and in slow-wave sleep \citep{Massimini04_6862,Nir11_153,Sheroziya14_8875}.

In part due to the scarcity of available human data in comparison
with other species, only a few large-scale cellularly resolved human
brain network models have been built \citep{Izhikevich08_3593,lu22_15963}.
The former encompasses a million neurons for most simulations (although
a variant with $10^{11}$ neurons was also simulated), while the latter
goes up to the full $86$ billion neurons of the human brain. The
model of \citet{Izhikevich08_3593} includes thalamocortical interactions
and displays self-sustained activity as well as chaotic cortical spiking
activity (as observed experimentally by \citealp{London10_123}; but
see \citealp{Priesemann14_80}). In contrast, \citet{lu22_15963}
focus on fMRI data and develop a fitting routine to fine-tune the
model in order to reproduce recorded BOLD signals. However, both models
neglect cytoarchitectural heterogeneity across areas, for instance
by using the same average number of incoming synapses per neuron in
each brain area. Furthermore, both models simplify laminar patterns
of cortico-cortical connectivity, and considerably downscale the number
of synapses per neuron. Such downscaling is likely to affect the obtained
dynamics, such as the correlation structure of the activity \citep{Albada15}.

 Leveraging the increasing availability of human data \citep[e.g.,][]{Mohan15_4839,Minxha20_eaba3313,Cano-Astorga21_4741,Berg21_151,Shapson-Coe21_2021.05.29.446289},
we build and simulate a model that encompasses the scales from the
single-neuron level to the network of areas in one hemisphere of the
human brain with a biological number of neurons and synapses in each
local circuit. The model aggregates data across many scales, from
electron microscopy data for the density of synapses \citep{DeFelipe02_387,Cano-Astorga21_4741}
to whole-brain DTI and fMRI data, supplements it through predictive
connectomics \citep[e.g.,][]{Barbas97,ErcseyRavasz13,Beul17,Hilgetag19_905,vanAlbada22_201},
and yields activity data on scales from single-neuron spiking activity
to area-level correlation patterns.

Simulating large-scale cellularly resolved models requires the efficient
use of supercomputers, a thorough understanding of the inherent bottlenecks
of these simulations, and state-of-the-art simulation technology.
Systematic benchmarking is a significant step toward the optimal use
of neuronal simulator technologies such as NEST \citep{Diesmann01}
on supercomputers \citep{vanAlbada21_47,Albers22_837549}. Furthermore,
recent studies have systematically isolated and addressed major contributing
factors to long simulation times \citep{pronold2022,Pronold22_102952}.
These optimizations, coupled with a relatively coarse cortical parcellation,
limit the simulation times for the model presented here. Shorter simulation
times lead to a higher turnover rate of simulations, and enable investigations
of more versions and realizations of the model.

First, we describe the data integration into a mesoscale connectome,
the detailed construction of the model, and the activity data used
to validate the model. We validate the mesoscale connectome against
features that were not explicitly built in. Then, we analyze the spiking
activity in a version of the model with equal local and inter-areal
synaptic strengths, which we call the `base version' of the model.
The base version lacks substantial inter-areal interactions, so we
systematically increase the inter-areal synaptic weights. Next, we
compare the resulting activity with single-neuron spiking statistics
and area-level correlation patterns based on fMRI; the `best-fit version'
is achieved when inter-areal synaptic weights are increased relative
to local synaptic weights. Finally, we investigate the propagation
of both macroscopic fluctuations and single-spike perturbations through
the network. These examples illustrate how the model, which we publish
as open source, may be used as a basis for a wide range of investigations
into human cortical structure, dynamics, and function.

\begin{figure}
\centering{}\includegraphics[width=0.8\textwidth]{figs/figure_model_overview}\caption{Model overview. The model comprises all $34$ areas of the Desikan-Killiany
parcellation \citep{Desikan06_968} in one hemisphere of human cerebral
cortex. Each area is modeled by a column with $\mathrm{1\:\mathrm{mm^{2}}}$
cortical surface. Within each column, the full number of neurons and
synapses based on anatomical data is included. In total, this leads
to $3.47$ million neurons and $42.8$ billion synapses. Both the
intrinsic and the inter-areal connectivity are layer- and population-specific.\label{fig:overview_sketch}}
\end{figure}


\section{Materials \& Methods\label{sec:materials-and-methods}}

\subsection{Model Construction\label{subsec:connectome_construction}}

In the following, we detail the composition of the model and the construction
of its `mesoconnectome': the connectivity at the level of neural populations
specific to cortical areas and layers. Each of the 34 areas in one
hemisphere of the Desikan-Killiany parcellation (\prettyref{tab:DK_acronyms})
is modeled as a layer-resolved $1\:\mathrm{mm^{2}}$ microcircuit
consisting of leaky integrate-and-fire neurons. The layers considered
are 2/3, 4, 5, and 6, simplifying laminar subdivisions and ignoring
layer 1 in view of its low neuron density. Within each layer, the
model distinguishes excitatory and inhibitory neurons. Throughout,
we refer to a combination of area, layer, and neural class as a population,
for example the population of excitatory neurons in layer 4 of primary
visual cortex (area pericalcarine).

In each local circuit, the full natural density of neurons and synapses
for the modeled layers is used. This leads to a total of $3.47$ million
neurons connected via $42.8$ billion model-internal synapses (\prettyref{fig:overview_sketch}).
The remaining input impinging on the neurons, from non-modeled parts
of the brain, is represented as a stochastic drive. The neurons are
not assigned spatial coordinates, so that all neurons in a given area,
layer, and population are treated as statistically equivalent. The
data sources underlying the model construction and validation are
listed in Suppl. \prettyref{tab:data_sources} and the heuristics
used for the model construction are specified, along with starting
points for refinements, in Suppl. Tables \ref{tab:heuristics_1} and
\ref{tab:heuristics_2}.

\subsubsection{Neuron number\label{subsec:neuron_number}}

The number of neurons per layer follows from multiplying their volume
density $\rho_{\mathrm{neuron}}$ with the layer thickness $h_{\mathrm{layer}}$
and the surface area $A_{\mathrm{column}}$ as $N_{\mathrm{neuron}}=\rho_{\mathrm{neuron}}h_{\mathrm{layer}}A_{\mathrm{column}}$
(here, $A_{\mathrm{column}}=1\:\mathrm{mm^{2}}$). We use the volume
density and the layer thickness provided in the seminal work of von
Economo and Koskinas \citep{VonEconomo09}. This data distinguishes
the layers into finer categories than the ones we use in our model.
Therefore, we sum the corresponding ``layer thickness overall''
and average the corresponding ``cell content'' values weighted by
the relative layer thickness.

Furthermore, the data is provided in the parcellation of von Economo
and Koskinas; we use the mapping to the Desikan-Killiany parcellation
constructed by \citet[Table 1]{Goulas16_068254}. In the given mapping,
one or more von Economo and Koskinas areas are assigned to each Desikan-Killiany
area. For the layer thicknesses, we take the average across the corresponding
areas in the parcellation by von Economo and Koskinas (using that
the mapping was constructed based on cytoarchitectonic similarity,
such that the average is across architectonically similar areas);
for the volume densities, we weight the average by the relative thickness
of the layers.

To separate the neurons in a given layer into inhibitory and excitatory
neurons, we use the layer-resolved relative size of the two populations
from the electron-microscopy-based reconstruction of cortical tissue
in the human temporal lobe by \citet[Supplementary Figure 5B]{Shapson-Coe21_2021.05.29.446289}.
The resulting fractions of excitatory neurons are 65\% in layer 2/3,
79\% in layer 4, 78\% in layer 5, and 86\% in layer 6. The population
sizes follow by multiplying the relative population size with the
total number of neurons in the layer. The numbers of neurons per population
for all areas are listed in Suppl. \prettyref{tab:neuron_numbers}.

\begin{table}
\begin{centering}
\begin{tabular}{ccccc}
Long name & Acronym &  & Long name & Acronym\tabularnewline
\cline{1-2} \cline{2-2} \cline{4-5} \cline{5-5} 
bankssts & BSTS &  & parsorbitalis & PORB\tabularnewline
caudalanteriorcingulate & CAC &  & parstriangularis & PTRI\tabularnewline
caudalmiddlefrontal & CMF &  & pericalcarine & PCAL\tabularnewline
cuneus & CUN &  & postcentral & PSTS\tabularnewline
entorhinal & ENT &  & posteriorcingulate & PC\tabularnewline
fusiform & FUS &  & precentral & PREC\tabularnewline
inferiorparietal & INFP &  & precuneus & PCUN\tabularnewline
inferiortemporal & IT &  & rostralanteriorcingulate & RAC\tabularnewline
isthmuscingulate & ISTC &  & rostralmiddlefrontal & RMF\tabularnewline
lateraloccipital & LOCC &  & superiorfrontal & SF\tabularnewline
lateralorbitofrontal & LORB &  & superiorparietal & SP\tabularnewline
lingual & LIN &  & superiortemporal & ST\tabularnewline
medialorbitofrontal & MORB &  & supramarginal & SMAR\tabularnewline
middletemporal & MT &  & frontalpole & FP\tabularnewline
parahippocampal & PARH &  & temporalpole & TP\tabularnewline
paracentral & PARC &  & transversetemporal & TT\tabularnewline
parsopercularis & POPE &  & insula & INS\tabularnewline
\end{tabular}
\par\end{centering}
\caption{All $34$ areas in the Desikan-Killiany parcellation for one hemisphere
with corresponding acronyms. \label{tab:DK_acronyms}}
\end{table}


\subsubsection{Synapse number\label{subsec:synapse_number}}

We approximate the volume density of synapses $\rho_{\mathrm{synapse}}=6.6\times10^{8}\,\mathrm{synapses}/\mathrm{mm}^{3}$
\citep{Cano-Astorga21_4741} as constant across cortex \citep{Defelipe02,Sherwood20_5604}.
This allows us to compute the total number of synapses per area based
on their respective volume \citep{VonEconomo09}, as described above
for the number of neurons. The task that remains is to determine the
pre- and postsynaptic neurons of these synapses. Once the pre- and
postsynaptic populations are determined, the corresponding number
of synapses is distributed independently with uniform probability
onto the possible connections. In particular, this means that both
autapses (connections of a neuron with itself) and multapses (multiple
synapses between a pair of neurons) can occur; their occurrence is
quantified in \prettyref{fig:autapses_multapses_count}.

\subsubsection{Fraction of Local Connections\label{subsec:fraction_local}}

We separate the $N_{\mathrm{synapse}}^{\mathrm{nonlocal}}$ synapses
from long-range connections through the white matter from the $N_{\mathrm{synapse}}^{\mathrm{local}}=N_{\mathrm{synapse}}^{\mathrm{total}}-N_{\mathrm{synapse}}^{\mathrm{nonlocal}}$
synapses coming from within the area. To determine the fraction of
synapses from long-range projections, we use the scaling rule by \citet{Herculano-Houzel10_19008},
\begin{equation}
\frac{N_{\mathrm{neuron}}^{\mathrm{nonlocal}}}{N_{\mathrm{neuron}}^{\mathrm{total}}}\propto\frac{1}{\left(N_{\mathrm{neuron}}^{\mathrm{total}}\right){}^{0.16}};
\end{equation}
i.e., the relative number of neurons sending axons into the white
matter decreases with increasing total number of neurons in the gray
matter $N_{\mathrm{neuron}}^{\mathrm{total}}$. We determine the proportionality
constant using the value $N_{\mathrm{neuron}}^{\mathrm{nonlocal}}/N_{\mathrm{neuron}}^{\mathrm{total}}=0.21$
from tracing data in macaque \citep[though note that this reflects the intra-hemispheric fraction and neglects inter-hemispheric connections]{Markov11_1254}
in combination with $1.4\times10^{9}$ gray matter neurons in macaque
\citep{Collins10_15927}. With the number of gray matter neurons in
human, $N_{\mathrm{neuron}}^{\mathrm{total}}=16\times10^{9}$ \citep{Herculano-Houzel09},
we arrive at the estimate $N_{\mathrm{neuron}}^{\mathrm{nonlocal}}/N_{\mathrm{neuron}}^{\mathrm{total}}=0.14$
or $N_{\mathrm{neuron}}^{\mathrm{local}}/N_{\mathrm{neuron}}^{\mathrm{total}}=0.86$
for human cortex.

These numbers determine average fractions of local and non-local synapses
in our model; since these synapses are assigned to neuron pairs via
random sampling of source and target neurons, the resulting fractions
of sending neurons can actually differ from the given percentages.
Further, the non-local connectivity is made area-specific according
to DTI data as specified in the section `\textit{Long-Range Projections}'.
We assume that the fraction of neurons sending axons into the white
matter equals the fraction of synapses from long-range projections,
i.e., from inter-areal cortico-cortical and subcortical sources; in
particular, all connections between different cortical areas are treated
as white-matter connections.

\subsubsection{Local Connectivity\label{subsec:local_conn}}

The $N_{\mathrm{synapse}}^{\mathrm{local}}$ local synapses need a
further distinction: $N_{\mathrm{synapse}}^{\mathrm{internal}}$ synapses
where the presynaptic neuron is part of the simulated column and $N_{\mathrm{synapse}}^{\mathrm{external}}$
synapses where the presynaptic neuron is outside of the simulated
column, i.e., in the remainder of the area. To split these two categories,
we use the spatial connection probability $p(\bm{x}_{1}\,|\,\bm{x}_{2})$
between a neuron located at $\bm{x}_{1}$ and another neuron at $\bm{x}_{2}$,
which we assume to be a spatially homogeneous three-dimensional exponential
distribution $p(\bm{x}_{1}\,|\,\bm{x}_{2})\propto\exp(-|\bm{x}_{1}-\bm{x}_{2}|/\lambda_{\mathrm{conn}})$
with decay constant $\lambda_{\mathrm{conn}}=160\,\mu\mathrm{m}$
\citep{Packer2011_13260,Perin11}. From $p(\bm{x}_{1},\bm{x}_{2})=p(\bm{x}_{1}\,|\,\bm{x}_{2})p(\bm{x}_{2})$
where $p(\bm{x}_{2})$ is assumed to be constant reflecting a uniform
distribution of neurons across space, we obtain the connection density
$\rho_{\mathrm{internal}}$ within the column as
\begin{align}
\rho_{\mathrm{internal}} & \propto\int_{\mathrm{col.}}d\bm{x}_{1}\,\int_{\mathrm{col.}}d\bm{x}_{2}\,\exp(-|\bm{x}_{1}-\bm{x}_{2}|/\lambda_{\mathrm{conn}})
\end{align}
where the proportionality factor is the normalization constant of
$p(\bm{x}_{1},\bm{x}_{2})$. We calculate the connection density assuming
cylindrical columns. In cylindrical coordinates, using $d\bm{x}=rdrd\phi dz$
and $\int_{0}^{a}dx_{1}\,\int_{0}^{a}dx_{2}\,f(|x_{2}-x_{1}|)=2\int_{0}^{a}dy\,(a-y)f(|y|)$
simplifies this integral to
\begin{align}
\rho_{\mathrm{internal}}\propto & 4\int_{0}^{r_{\mathrm{col.}}}dr_{1}\,\int_{0}^{r_{\mathrm{col.}}}dr_{2}\,r_{1}r_{2}\nonumber \\
 & \times\int_{0}^{2\pi}d\phi\,(2\pi-\phi)\int_{0}^{h}dz\,(h-z)\nonumber \\
 & \times\exp(-d(r_{1},r_{2},\phi,z)/\lambda_{\mathrm{conn}})
\end{align}
with $d(r_{1},r_{2},\phi,z)=\sqrt{r_{1}^{2}-2r_{1}r_{2}\cos\phi+r_{2}^{2}+z^{2}}$,
the radius of the column $r_{\mathrm{col.}}$, and the total height
of the column $h$. For the connection density $\rho_{\mathrm{external}}$
that the postsynaptic neuron is in the column but the presynaptic
neuron outside of it, the domain outside of the column has to be integrated:
$\int_{\mathrm{col.}}d\bm{x}_{1}\to\int_{\neg\mathrm{col.}}d\bm{x}_{1}$.
Approximating the entire area as a cylinder, this leads to the replacement
$\int_{0}^{r_{\mathrm{col.}}}dr_{1}\to\int_{r_{\mathrm{column}}}^{r_{\mathrm{area}}}dr_{1}$
where $r_{\mathrm{area}}$ is the radius of the larger cylinder, i.e.,
\begin{align}
\rho_{\mathrm{external}}\propto & 4\int_{r_{\mathrm{col.}}}^{r_{\mathrm{area}}}dr_{1}\,\int_{0}^{r_{\mathrm{col.}}}dr_{2}\,r_{1}r_{2}\nonumber \\
 & \times\int_{0}^{2\pi}d\phi\,(2\pi-\phi)\int_{0}^{h}dz\,(h-z)\nonumber \\
 & \times\exp(-d(r_{1},r_{2},\phi,z)/\lambda_{\mathrm{conn}}),
\end{align}
with the same normalization factor as for the internal synapses. Here,
radius is approximated as $r_{\mathrm{area}}\approx\sqrt{A_{\mathrm{area}}/\pi}$
based on the surface area $A_{\mathrm{area}}$. The remaining integrals
are solved numerically using the adaptive multidimensional quadrature
implemented in SciPy \citep{Virtanen20_261}. $\rho_{\mathrm{internal}}$
and $\rho_{\mathrm{external}}$ are used to determine the number of
synapses with neurons within and outside of the column, respectively:
\begin{align}
N_{\mathrm{synapse}}^{\mathrm{internal}} & =\frac{\rho_{\mathrm{internal}}}{\rho_{\mathrm{internal}}+\rho_{\mathrm{external}}}N_{\mathrm{\mathrm{synapse}}}^{\mathrm{local}},\\
N_{\mathrm{\mathrm{synapse}}}^{\mathrm{external}} & =\frac{\rho_{\mathrm{external}}}{\rho_{\mathrm{internal}}+\rho_{\mathrm{external}}}N_{\mathrm{\mathrm{synapse}}}^{\mathrm{local}}.
\end{align}
Note that although we keep $r_{\mathrm{col.}}$ the same for all areas,
both $\rho_{\mathrm{internal}}$ and $\rho_{\mathrm{external}}$ are
area-specific because their thickness $h$, the total surface area,
and the neuron densities vary.

For the local connectivity within the column, comprising $N_{\mathrm{synapse}}^{\mathrm{internal}}$
synapses, we use the model of \citet{Potjans14_785} as a blueprint.
More precisely, we use the average number of synapses $q_{\mathrm{B}\to\mathrm{A}}^{\mathrm{PD}}$
between a neuron in source population $\mathrm{B}$ and a neuron in
target population $\mathrm{A}$. We combine these average numbers
of synapses with the number of neurons $N_{\mathrm{neuron}}^{\mathrm{B}}$,
$N_{\mathrm{neuron}}^{\mathrm{A}}$ in the pre- and postsynaptic population:
\begin{align}
N_{\mathrm{synapse}}^{\mathrm{B}\to\mathrm{A}} & =\frac{N_{\mathrm{neuron}}^{\mathrm{B}}q_{\mathrm{B}\to\mathrm{A}}^{\mathrm{PD}}N_{\mathrm{neuron}}^{\mathrm{A}}}{\sum_{\mathrm{A},\mathrm{B}}N_{\mathrm{neuron}}^{\mathrm{B}}q_{\mathrm{B}\to\mathrm{A}}^{\mathrm{PD}}N_{\mathrm{neuron}}^{\mathrm{A}}}N_{\mathrm{synapse}}^{\mathrm{internal}}.\label{eq:Nsyn_internal_A_B}
\end{align}
\prettyref{eq:Nsyn_internal_A_B} keeps the relative average number
of synapses per pair of neurons (i.e., relative to the other population
pairs) equal to the respective value in \citet{Potjans14_785} by
construction. In particular, for agranular areas, \prettyref{eq:Nsyn_internal_A_B}
assigns no synapses to layer 4 while preserving the anatomically determined
number of synapses. The resulting average numbers of model-internal
local synapses per neuron are listed for each target population in
Suppl. \prettyref{tab:local_synapses}.

The $N_{\mathrm{synapse}}^{\mathrm{external}}$ synapses from outside
the column are also distributed based on \citet{Potjans14_785}. Here,
we use the indegrees $K_{\mathrm{ext}\to\mathrm{A}}^{\mathrm{PD}}$
($k_{\mathrm{ext}}$(reference) in their Table 5) and the number of
neurons in the postsynaptic population $N_{\mathrm{neuron}}^{\mathrm{A}}$
to scale the number of synapses:
\begin{align}
N_{\mathrm{synapse}}^{\mathrm{ext}\to\mathrm{A}} & =\frac{K_{\mathrm{ext}\to\mathrm{A}}^{\mathrm{PD}}N_{\mathrm{neuron}}^{\mathrm{A}}}{\sum_{\mathrm{A}}K_{\mathrm{ext}\to\mathrm{A}}^{\mathrm{PD}}N_{\mathrm{neuron}}^{\mathrm{A}}}N_{\mathrm{synapse}}^{\mathrm{external}}.\label{eq:Nsyn_external_A}
\end{align}
Thus, the external indegrees from \citet{Potjans14_785} determine
the relative external indegrees for the different populations but
not their absolute values. Both in \prettyref{eq:Nsyn_internal_A_B}
and \prettyref{eq:Nsyn_external_A}, we round the final result to
obtain an integer number of synapses. The resulting external indegrees
are not explicitly represented in the model by simulated neurons.
Rather, they are simplified as excitatory external inputs, as described
in the next sections.

\subsubsection{Long-Range Projections\label{subsec:long_range_projections}}

The $N_{\mathrm{synapse}}^{\mathrm{nonlocal}}$ synapses could belong
to intra- or inter-hemispheric inter-areal projections, or to projections
from subcortical structures. Retrograde tracing in macaque showed
that only about $5\%$ of the presynaptic neurons are located in non-adjacent
cortical areas within the hemisphere and only about $1\%$ are located
in subcortical structures \citep{Markov11_1254}. Furthermore, contralateral
projections (from the other hemisphere) tend to form only a small
fraction of the combined inter-areal projections \citep[e.g.,][]{Dehay1988absence,Barbas05,Rosen2022estimation},
although this fraction is regionally specific \citep{Ruddy2017transcallosal}.
Based on these observations and the assumption that the fraction of
presynaptic neurons equals the fraction of the corresponding synapses,
we neglect both subcortical and inter-hemispheric projections, i.e.,
we treat all $N_{\mathrm{synapse}}^{\mathrm{nonlocal}}$ synapses
as belonging to intra-hemispheric inter-areal projections. Furthermore,
we assume that the presynaptic neurons are inside the simulated column
in the respective presynaptic area. Thus, we do not consider spatial
divergence or convergence of connections beyond the $1\:\mathrm{mm^{2}}$
scale.

We define the area-level connectivity according to processed DTI data
from \citet{Goulas16_068254}, which is based on data from the Human
Connectome Project \citep{VanEssen13_62}. For a given target area
$X$, we distribute the synapses among the source areas based on the
relative number of streamlines $\mathrm{NoS}_{\mathrm{Y}\to\mathrm{X}}$
in the DTI data,
\begin{align}
N_{\mathrm{synapse}}^{\mathrm{Y}\to\mathrm{X}} & =\frac{\mathrm{NoS}_{\mathrm{Y}\to\mathrm{X}}}{\sum_{\mathrm{Z}}\mathrm{NoS}_{\mathrm{Z}\to\mathrm{X}}}N_{\mathrm{synapse}}^{\mathrm{nonlocal}}.\label{eq:N_syn_area_area}
\end{align}
As before, we round the resulting value.

A comprehensive dataset on the layer specificity of the presynaptic
neurons based on retrograde tracing is available for macaque \citep{Markov14,Markov2014_17}.
Not only in this species but also in cat, the layer specificity as
measured by the fraction of supragranular labeled neurons $\mathrm{SLN}$,
is systematically related to the cytoarchitecture \citep{vanAlbada22_201}.
For our human model, we assume the same quantitative relationship
as in macaque, for lack of the relevant human-specific data. Fitting
a beta-binomial model with a probit link function to the macaque data
yields \citep{Schmidt18_1409}
\begin{align}
\mathrm{SLN}(\mathrm{B} & \to\mathrm{A})=\Phi\left(a_{0}+a_{1}\log(\rho_{\mathrm{neuron}}^{\mathrm{A}}/\rho_{\mathrm{neuron}}^{\mathrm{B}})\right)\label{eq:SLN_fit}
\end{align}
where $\Phi(x)=\frac{1}{2}\left[1+\mathrm{erf}\left(x/\sqrt{2}\right)\right]$
denotes the cumulative distribution function of the standard normal
distribution and the fitted parameters are $a_{0}=-0.152$ and $a_{1}=-1.534$.
We use the human neuron densities in \prettyref{eq:SLN_fit} to estimate
the laminar origin in human. The $\mathrm{SLN}$ value allows determining
whether the origin is in layer $2/3$ or not. Excluding layer $4$,
which does not form long-range projections \citep{Markov14}, the
two infragranular layers $5$ and $6$ still need to be distinguished.
To this end, we simply use the relative size of the two populations
to distribute the remaining synapses.

On the target side, anterograde tracing can specify the layer specificity.
However, there are no comprehensive datasets of anterograde tracing
in non-human primates available to date. Hence, we use the collected
data from the CoCoMac database \citep{Stephan01_1159} which aggregates
data across many tracing studies. Relating the target patterns from
anterograde tracing to the $\mathrm{SLN}$ value reveals three categories
of target patterns \citep{Schmidt18_1409}:
\begin{align*}
\mathrm{SLN}>65\%: & [4]\\
35\%\le\mathrm{SLN}\le65\%: & [1,2/3,4,5,6]\\
\mathrm{SLN}<35\%: & [1,2/3,5,6]
\end{align*}
where layer $4$ is replaced by $2/3$ in the first case for agranular
target areas \citep{Beul15}. Using the $\mathrm{SLN}$ value to distinguish
feedforward ($\mathrm{SLN}>65\%$), lateral ($35\%\le\mathrm{SLN}\le65\%$),
and feedback ($\mathrm{SLN}<35\%$) connections, this implies that
feedforward connections target layer $4$, feedback connections avoid
layer $4$, and lateral connections show no distinct pattern. For
the quantitative distribution of the synapses onto the layers included
in the respective target pattern, we use the relative thickness of
the layer in relation to all layers of the target pattern.

Thus far, we determined the location of the synapse in the target
layer. Next, we decide whether the postsynaptic neuron of a synapse
in a given layer is excitatory or inhibitory based on the analysis
of the data by \citet{Binzegger04} in \citet[Table S11]{Schmidt18_1409}.
To this end, we sum the target probabilities for postsynaptic neurons
across all layers separately for excitatory and inhibitory neurons.
This yields the probability for a synapse in a given layer to have
an excitatory or inhibitory postsynaptic neuron in any layer. However,
we take one exception into account: For feedback connections ($\mathrm{SLN}<35\%$),
we fix the fraction of excitatory target cells to $93\%$ \citep{Schmidt18_1409}
because feedback connections have been found to preferentially target
excitatory neurons \citep{Johnson96_383,Anderson11}.

To finally determine the postsynaptic neuron, we assume that all inhibitory
postsynaptic neurons are in the same layer as the synapse. For the
excitatory neurons, we take the dendritic morphology into account.
Using morphological reconstructions of human pyramidal cells in temporal
cortex \citep{Mohan15_4839} (for a subset of the data see \citealp{Mohan_EBRAINS_dataset}),
we calculate the layer-resolved length of dendrites for neurons with
the soma in a given layer. Assuming a constant density of synapses
along the dendrites, the ratio of the length $\ell_{\mathrm{A},\mathrm{B}}$
of dendrites in layer $\mathrm{A}\in[1,2/3,4,5,6]$ belonging to neurons
with soma in layer $\mathrm{B}\in[2/3,4,5,6]$ to the total length
of dendrites in this layer, $\sum_{\mathrm{B}}\ell_{\mathrm{A},\mathrm{B}}$,
determines the probability that the postsynaptic cell is in layer
$\mathrm{B}$ given that the synapse is in layer $\mathrm{A}$: $P(\mathrm{soma\,in\,B}\,|\,\mathrm{synapse\,in\,A})=\ell_{\mathrm{A},\mathrm{B}}/\sum_{\mathrm{B}}\ell_{\mathrm{A},\mathrm{B}}$.

Ultimately, we only need the location of the postsynaptic neuron but
not the location of the synapse. Thus, we multiply $P(\mathrm{soma\,in\,B}\,|\,\mathrm{synapse\,in\,A})$
with the distribution of the synapses across the layers and marginalize
the synapse location. The average numbers of incoming long-range synapses
per neuron for all areas in our model are listed in Suppl. \prettyref{tab:long_range_synapses}.

\subsubsection{Further Model Specifications\label{subsec:further_parameters}}

\paragraph{Neuron Parameters}

We use the leaky integrate-and-fire (LIF) neuron model with exponential
postsynaptic currents \citep{Gerstner14} for all neurons. To determine
the parameter values, we analyzed the LIF models from the Allen Cell
Types Database (\url{https://celltypes.brain-map.org/}; \citealp{Teeter18_709,Berg21_151})
which were fitted to human neurons. For both excitatory and inhibitory
cells, we fix the leak and reset potential to $\mathrm{V}_{\mathrm{L}}=\mathrm{V}_{\mathrm{reset}}=-70\,\mathrm{mV}$.
For the threshold potential $\mathrm{V}_{\mathrm{th}}$, the membrane
time constant $\mathrm{\tau}_{\mathrm{m}}$, and the membrane capacitance
$\mathrm{C}_{\mathrm{m}}$, we fitted a log-normal distribution using
maximum likelihood estimation to the distribution of the respective
parameter for all cells in which the LIF model had an explained variance
above $0.75$ to ensure a good fit of the LIF model. For convenience,
we parameterize the log-normal distribution using the mean and the
coefficient of variation $\mathrm{CV}$. The resulting mean threshold
potential is $\mathrm{V}_{\mathrm{th}}=-45\,\mathrm{mV}$ for both
excitatory and inhibitory cells with $\mathrm{CV}=0.21$ and $\mathrm{CV}=0.22$
for excitatory and inhibitory cells, respectively. The resulting mean
capacitance is $\mathrm{C}_{\mathrm{m}}=220\,\mathrm{pF}$ and $\mathrm{C}_{\mathrm{m}}=100\,\mathrm{pF}$
with $\mathrm{CV}=0.22$ and $\mathrm{CV}=0.34$ for excitatory and
inhibitory cells, respectively. To account for the high-conductance
state in vivo \citep{Destexhe03_739}, we lower the membrane time
constant to $\mathrm{\tau}_{\mathrm{m}}=10\,\mathrm{ms}$ on average
with $\mathrm{CV}=0.55$ and $\mathrm{CV}=0.43$ for excitatory and
inhibitory cells, respectively. We do not distribute the synaptic
time constants, which we fix to $\mathrm{\tau}_{\mathrm{s}}=2\,\mathrm{ms}$,
and the absolute refractory period of $\mathrm{t}_{\mathrm{ref}}=2\,\mathrm{ms}$.

In all simulations shown in the main text, the neuron parameters are
not distributed, i.e., all coefficients of variation were set to $\mathrm{CV}=0$.
Simulations with distributed neuron parameters are shown in the appendix.

\paragraph{Synapse Parameters}

We use static synapses with a transmission probability of $100\,\%$.
Excitatory postsynaptic potentials follow a truncated normal distribution
with average amplitude $0.1\,\mathrm{mV}$ and relative standard deviation
of $10\,\%$. The inhibitory postsynaptic potentials also follow a
truncated normal distribution with a factor $g=5$ larger absolute
value of the mean and standard deviation. Excitatory (inhibitory)
weights are truncated below (above) zero; values outside of the allowed
range are redrawn.

Postsynaptic potentials are converted into postsynaptic currents using
the conversion factor
\begin{equation}
\frac{\mathrm{PSC}}{\mathrm{PSP}}=\frac{C_{\mathrm{m}}}{\mathrm{\tau}_{\mathrm{m}}}\epsilon^{-1/(1-\epsilon)},\qquad\epsilon=\frac{\mathrm{\tau}_{\mathrm{s}}}{\mathrm{\tau}_{\mathrm{m}}}.
\end{equation}
Note that the conversion factor depends on both the synapse parameters
($\mathrm{\tau}_{\mathrm{s}}$) and the postsynaptic neuron parameters
($\mathrm{\tau}_{\mathrm{m}}$, $C_{\mathrm{m}}$).

We introduce several scaling factors that affect the postsynaptic
potentials: First, the synaptic weights of the synapses within a column
from layer 4 excitatory neurons to layer 2/3 excitatory neurons are
increased twofold, in agreement with the blueprint \citep{Potjans14_785}.
Second, we introduce a scaling factor $\chi_{I}$ for the cortico-cortical
synapses targeting inhibitory neurons. This scaling factor stabilizes
the column with respect to inter-areal input. For all simulations
shown in the main text, it is set to $2.0$. Third, we introduce
a scaling factor $\chi$ for the inter-areal connections onto both
excitatory and inhibitory neurons. Increasing this factor leads to
the best-fit version reported in \prettyref{fig:activity_comparison}
and \prettyref{fig:metastable_state}. For inter-areal synapses onto
inhibitory neurons, $\chi_{I}$ and $\chi$ are multiplied with each
other.

\paragraph{Delays}

Within a column, the average transmission delay is $1.5\,\mathrm{ms}$
for excitatory and $0.75\,\mathrm{ms}$ for inhibitory connections.
For the inter-areal connections, we assume an average conduction velocity
of $3.5\,\mathrm{m/s}$ \citep{Girard01}. Dividing the fiber length
between two areas, obtained through tractography \citep{Goulas16_068254},
by this conduction velocity, we obtain the average delay between the
two areas. All delays follow a truncated log-normal distribution with
a relative standard deviation of $50\,\%$. Delays are truncated below
the resolution of the simulation; values outside of the allowed range
are redrawn.

\paragraph{External Input}

We determined the number of synapses from non-simulated presynaptic
neurons in \prettyref{eq:Nsyn_external_A}. The postsynaptic potentials
follow a truncated normal distribution with average $\mathrm{w}_{\mathrm{ext}}=0.1\,\mathrm{mV}$
and relative standard deviation of $10\,\%$. Note that, for simplicity,
we assume that the external input is exclusively excitatory. We keep
the mean input, measured relative to rheobase, fixed at $\eta_{\mathrm{ext}}=1.1$
and determine the rate of the driving Poisson processes by
\begin{align}
\nu_{\mathrm{ext}}^{\mathrm{A}} & =\frac{\mathrm{V}_{\mathrm{th}}-\mathrm{V}_{\mathrm{L}}}{\mathrm{\tau}_{\mathrm{m}}\mathrm{w}_{\mathrm{ext}}K_{\mathrm{A}}^{\mathrm{ext}}}\eta_{\mathrm{ext}}
\end{align}
with $K_{\mathrm{A}}^{\mathrm{ext}}=N_{\mathrm{synapse}}^{\mathrm{ext}\to\mathrm{A}}/N_{\mathrm{neuron}}^{\mathrm{A}}$
(extrinsic indegrees for each population listed in Suppl. Table \ref{tab:external_syn}).
We further introduce two scaling factors for the postsynaptic potentials
arriving at excitatory neurons in layer $5$ and $6$, respectively.
For all simulations shown, the first scaling factor is set to $1.05$
and the second to $1.15$. The resulting $\nu_{\mathrm{ext}}$, for
our parameter set, span a range from $0$ to $13.35\,\mathrm{spikes}/\mathrm{s}$,
with a mean of $3.59\pm2.03\,\mathrm{spikes}/\mathrm{s}$. An isolated
neuron receiving only the external input fires in the range of $35.0$
to $50.0\,\mathrm{spikes}/\mathrm{s}$. 

\begin{table}
\begin{centering}
{\small{}}%
\begin{tabular*}{5.63in}{@{\extracolsep{\fill}}@{\hspace*{1mm}}p{3cm}@{}|@{\hspace*{1mm}}p{10.7cm}}
\hline 
\multicolumn{2}{>{\columncolor{parametergray}}c}{\textbf{\small{}Model summary}}\tabularnewline
\hline 
\textbf{\small{}Populations} & {\small{}34 areas (\prettyref{tab:DK_acronyms}) with a total of 254
populations. The model consists of about 3.5 million neurons and 43
billion synapses.}\tabularnewline
\hline 
\textbf{\small{}Geometry} & {\small{}---}\tabularnewline
\hline 
\textbf{\small{}Connectivity} & {\small{}area- and population-specific but otherwise random}\tabularnewline
\hline 
\textbf{\small{}Neuron model} & {\small{}leaky integrate-and-fire (LIF), fixed absolute refractory
period (voltage clamp)}\tabularnewline
\hline 
\textbf{\small{}Synapse model} & {\small{}exponential postsynaptic currents}\tabularnewline
\hline 
\textbf{\small{}Plasticity} & {\small{}---}\tabularnewline
\hline 
\textbf{\small{}Input} & {\small{}independent homogeneous Poisson spike trains}\tabularnewline
\hline 
\textbf{\small{}Measurements} & {\small{}spiking activity}\tabularnewline
\hline 
\multicolumn{2}{>{\columncolor{parametergray}}c}{\textbf{\small{}Populations}}\tabularnewline
\hline 
\textbf{\small{}Type} & {\small{}Cortex}\tabularnewline
\hline 
\textbf{\small{}Elements} & {\small{}LIF neurons}\tabularnewline
\hline 
\textbf{\small{}Number of}{\small{}\newline}\textbf{\small{}populations} & {\small{}34 areas with eight populations each (areas caudalanteriorcingulate,
caudalmiddlefrontal, entorhinal, lateraloccipital, parsorbitalis,
precentral, rostralanteriorcingulate have six, and the parahippocampal
area has four), two per layer}\tabularnewline
\hline 
\textbf{\small{}Population size} & {\small{}$N$ (area- and population-specific)}\tabularnewline
\hline 
\multicolumn{2}{>{\columncolor{parametergray}}c}{\textbf{\small{}Connectivity}}\tabularnewline
\hline 
\textbf{\small{}Type} & {\small{}source and target neurons drawn randomly with replacement
(allowing autapses and multapses) with area- and population-specific
connection probabilities. The total number of synapses between populations
is fixed, corresponding to the ``Random, fixed total number'' rule
described by \citet{Senk22_e1010086}.}\tabularnewline
\hline 
\textbf{\small{}Weights} & {\small{}fixed, drawn from normal distribution with mean $J$ such
that postsynaptic potentials have a mean amplitude of $0.1\:\mathrm{mV}$
and standard deviation \mbox{$\delta J = 0.1 J$}; 4E to 2/3E increased
by factor $2$ \citep[cf. ][]{Potjans14_785}; weights of inhibitory
connections increased by factor $g$; excitatory weights $<0$ and
inhibitory weights $>0$ are redrawn; inter-areal weights onto inhibitory
populations increased by factor $\chi_{I}$ and onto excitatory and
inhibitory populations increased by factor $\chi$}\tabularnewline
\hline 
\textbf{\small{}Delays} & {\small{}fixed, drawn from truncated lognormal distribution with mean
$d$ and standard deviation \mbox{$\delta d = 0.5 d$}; delays of
inhibitory connections factor $2$ smaller; delays rounded to the
nearest multiple of the simulation step size $h=0.1\,\mathrm{ms}$,
inter-area delays drawn from a truncated lognormal distribution with
mean $d=s/v_{\mathrm{t}}$, with distance $s$ and average transmission
speed $v_{\mathrm{t}}=3.5\,\mathrm{m/s}$ \citep{Girard01}; and standard
deviation $\delta d=d/2$, distances determined as the median of the
distances between all vertex pairs of the two areas in the DTI data
\citep{Goulas16_068254}, delays $<0.1\,\mathrm{ms}$ before rounding
are redrawn}\tabularnewline
\hline 
\multicolumn{2}{>{\columncolor{parametergray}}c}{\textbf{\small{}Neuron and synapse model}}\tabularnewline
\hline 
\textbf{\small{}Name} & {\small{}LIF neuron}\tabularnewline
\hline 
\textbf{\small{}Type} & {\small{}leaky integrate-and-fire, exponential synaptic current inputs}\tabularnewline
\hline 
\textbf{\small{}Subthreshold}{\small{}\newline}\textbf{\small{}dynamics} & {\small{}}{\small\par}

{\small{}\makebox[.6cm][l]{$\frac{dV}{dt}$}\makebox[2.1cm][l]{$= -\frac{V-E_\mathrm{L}}{\tau_\mathrm{m}} + \frac{I_\mathrm{s}(t)}{C_\mathrm{m}}$} \hspace{0.3cm} $\text{if} (t > t^*+\tau_\mathrm{r})$, \par
\makebox[.6cm][l]{$V(t)$}\makebox[2.1cm][l]{$= V_\mathrm{r}$} else, \par$I_{\mathrm{s}}(t)=\sum_{i,k}J_{k}\,e^{-(t-t_{i}^{k})/\tau_{\mathrm{s}}}\Theta(t-t_{i}^{k})$,
\quad $k$: neuron index, $i$: spike index, }$\Theta$: Heaviside
step function\tabularnewline
\hline 
\textbf{\small{}Spiking} & {\small{}If $V(t-)<\theta\wedge V(t+)\geq\theta$\newline1. set $t^{*}=t$,
2. emit spike with time stamp $t^{*}$}\tabularnewline
\hline 
\multicolumn{2}{>{\columncolor{parametergray}}c}{\textbf{\small{}Input}}\tabularnewline
\hline 
\textbf{\small{}Type} & {\small{}Background}\tabularnewline
\hline 
\textbf{\small{}Target} & {\small{}LIF neurons}\tabularnewline
\hline 
\textbf{\small{}Description} & {\small{}Independent homogeneous Poisson spike trains to all neurons
in the network; rate fixed such that the mean input, measured relative
to rheobase, is $\eta_{\mathrm{ext}}=1.1$}\tabularnewline
\hline 
\multicolumn{2}{>{\columncolor{parametergray}}c}{\textbf{\small{}Measurements}}\tabularnewline
\hline 
\multicolumn{2}{c}{{\small{}Spiking activity}}\tabularnewline
\end{tabular*}{\small\par}
\par\end{centering}
\caption{Model description after \citet{Nordlie-2009_e1000456}.}
\label{tab:Model-description}
\end{table}

\begin{table}
\begin{centering}
{\small{}}%
\begin{tabular*}{1\textwidth}{@{\extracolsep{\fill}}>{\centering}p{0.1\textwidth}|>{\centering}p{0.45\textwidth}|>{\raggedright}p{0.35\textwidth}}
\hline 
\multicolumn{3}{>{\columncolor{parametergray}}c}{\textbf{\small{}Synapse parameters}}\tabularnewline
\hline 
\multicolumn{1}{>{\raggedright}p{0.1\textwidth}|}{\textbf{\small{}Name}} & \multicolumn{1}{>{\centering}p{0.45\textwidth}|}{\textbf{\small{}Value}} & \multicolumn{1}{>{\centering}p{0.35\textwidth}}{\textbf{\small{}Description}}\tabularnewline
\hline 
{\small{}$J\pm\delta J$} & {\small{}Intra-areal connections: $16.4\pm1.6\mathrm{\:pA}$ onto
excitatory and $7.5\pm0.8\mathrm{\:pA}$ onto inhibitory neurons prior
to the application of scaling factors,\linebreak inter-areal connections
scaled as\linebreak$J_{\mathrm{cc}}=\chi J$ onto excitatory and
$J_{\mathrm{cc}}=\chi\chi_{I}J$ onto inhibitory neurons} & \multicolumn{1}{>{\raggedright}p{0.35\textwidth}}{{\small{}excitatory synaptic strength}}\tabularnewline
\hline 
{\small{}$g$} & {\small{}$g=5$} & \multicolumn{1}{>{\raggedright}p{0.35\textwidth}}{{\small{}relative inhibitory synaptic strength}}\tabularnewline
\hline 
{\small{}$d_{\mathrm{e}}\pm\delta d_{\mathrm{e}}$} & {\small{}$1.5\pm0.75\:\mathrm{ms}$} & \multicolumn{1}{>{\raggedright}p{0.35\textwidth}}{{\small{}local excitatory transmission delay}}\tabularnewline
\hline 
{\small{}$d_{\mathrm{i}}\pm\delta d_{\mathrm{i}}$} & {\small{}$0.75\pm0.375\:\mathrm{ms}$} & \multicolumn{1}{>{\raggedright}p{0.35\textwidth}}{{\small{}local inhibitory transmission delay}}\tabularnewline
\hline 
{\small{}$d\pm\delta d$} & {\small{}$d=s/v_{\mathrm{t}}\pm\frac{1}{2}s/v_{\mathrm{t}}$} & \multicolumn{1}{>{\raggedright}p{0.35\textwidth}}{{\small{}inter-area transmission delay, with $s$ the distance between
areas}}\tabularnewline
\hline 
{\small{}$v_{\mathrm{t}}$} & {\small{}$3.5\,\mathrm{m/s}$} & \multicolumn{1}{>{\raggedright}p{0.35\textwidth}}{{\small{}transmission speed}}\tabularnewline
\hline 
\multicolumn{3}{>{\columncolor{parametergray}}c}{\textbf{\small{}Neuron parameters}}\tabularnewline
\hline 
\textbf{\small{}Name} & \textbf{\small{}Value} & \textbf{\small{}Description}\tabularnewline
\hline 
{\small{}$\tau_{\mathrm{m}}$} & {\small{}$10\:\mathrm{ms}$} & \multicolumn{1}{>{\raggedright}p{0.35\textwidth}}{{\small{}membrane time constant}}\tabularnewline
\hline 
{\small{}$\tau_{\mathrm{r}}$} & {\small{}$2\:\mathrm{ms}$} & \multicolumn{1}{>{\raggedright}p{0.35\textwidth}}{{\small{}absolute refractory period}}\tabularnewline
\hline 
{\small{}$\tau_{\mathrm{s}}$} & {\small{}$2\:\mathrm{ms}$} & \multicolumn{1}{>{\raggedright}p{0.35\textwidth}}{{\small{}postsynaptic current time constant}}\tabularnewline
\hline 
{\small{}$C_{\mathrm{m}}$} & {\small{}$220\:\mathrm{pF}$ for excitatory neurons,\linebreak$100\:\mathrm{pF}$
for inhibitory neurons} & \multicolumn{1}{>{\raggedright}p{0.35\textwidth}}{{\small{}membrane capacity}}\tabularnewline
\hline 
{\small{}$V_{\mathrm{r}}$} & {\small{}$-70\:\mathrm{mV}$} & \multicolumn{1}{>{\raggedright}p{0.35\textwidth}}{{\small{}reset potential}}\tabularnewline
\hline 
{\small{}$\theta$} & {\small{}$-45\:\mathrm{mV}$} & \multicolumn{1}{>{\raggedright}p{0.35\textwidth}}{{\small{}fixed firing threshold}}\tabularnewline
\hline 
{\small{}$E_{\mathrm{L}}$} & {\small{}$-70\:\mathrm{mV}$} & \multicolumn{1}{>{\raggedright}p{0.35\textwidth}}{{\small{}leak potential}}\tabularnewline
\end{tabular*}{\small\par}
\par\end{centering}
\caption{Parameter specification for synapses and neurons.}
\label{tab:Simulation-parameters}
\end{table}


\subsection{Activity Data}

\subsubsection{Experimental Spiking Data\label{subsec:spiking_data}}

\citet{Minxha20_eaba3313} recorded from thirteen adult epilepsy patients
under evaluation for surgical treatment using depth electrodes in
medial frontal cortex. In total, they recorded $767$ neurons within
$320$ trials and extracted spikes using a semi-automated spike sorting
algorithm. For our analysis, we disregard task-related activity and
use only the two seconds of activity which were recorded before stimulus
onset. The data is publicly available via the Open Science Framework
at \url{http://doi.org/10.17605/OSF.IO/U3KCP}.

\subsubsection{Temporal Hierarchy from Model Spiking Data\label{subsec:temporal_hierarchy_methods}}

To study the propagation of macroscopic fluctuations through the network,
we determine the dominant order of activations of the areas, which
we term `temporal hierarchy', in the best-fit version of the model.
Spike trains from simulations of 10 s biological time (after an initial
2.5 s that are discarded) using best-fit parameters were converted
to spike rate signals by aggregating across layers and 1-ms time intervals.
For each pair of areas, delay times (positive or negative) were estimated
as the peak location of the cross-correlation function between their
spike rate signals. When multiple peaks of similar height were detected,
the delay was selected based on specific criteria: If the corresponding
delays had the same sign, the one closest to zero was selected. Otherwise,
the case was labeled `undecided'. To further refine the delay estimates,
the time series was divided into 9 segments to get 9 independent estimates
of the delay. When the median absolute deviation of these 9 peaks
was more than 3 ms, the previously computed delay was rejected. The
resulting data formed a matrix consisting of delay times between pairs
of areas, along with `undecided' labels for ambiguous cases. The method
described by \citet{Schmidt18_e1006359} was used to minimize the
delays predicted from the hierarchy (starting with the most leading
and ending with the most lagging area) and the actual delay estimates.
This hierarchy thus represents the main direction of activity flow
across the areas, apart from oscillatory activity that we largely
discard because of the ambiguous directionality it implies.

\subsubsection{FMRI data\label{subsec:fMRI_data}}


\paragraph{Participants}

MRI data were obtained from nineteen participants (7 female, age range
= 21--33 years, mean age = 25 years) with normal or corrected-to-normal
visual acuity. All participants provided written informed consent
after receiving full information about experimental procedures and
were compensated for participation through either monetary reward
or course credit. All procedures were conducted with approval from
the local Ethical Committee of the Faculty of Psychology and Neuroscience
at Maastricht University.

\paragraph{Magnetic Resonance Imaging}

Anatomical and functional images were acquired at Maastricht Brain
Imaging Centre (Maastricht University) on a whole-body Magnetom 7T
research scanner (Siemens Healthineers, Erlangen, Germany) using a
32-channel head-coil (Nova Medical Inc.; Wilmington, MA, USA). Anatomical
data were collected prior to functional data with an MP2RAGE \citep{marques2010mp2rage}
imaging sequence {[}$240$ slices, matrix = $320\times320$, voxel
size = $0.65\times0.65\times0.65$ \SI{}{\milli\metre\cubed},
first inversion time (TI1) = \SI{900}{\milli\second}, second
inversion time (TI2) = \SI{2750}{\milli\second}, echo time
(TE) = \SI{2.51}{\milli\second}, repetition time (TR) = \SI{5000}{\milli\second},
first nominal flip angle = \ang{5}, and second nominal flip angle
= \ang{3}, GRAPPA = $2${]}. Functional images were acquired using
a gradient-echo echo-planar \citep{moeller2010multiband} imaging
sequence ($84$ slices, matrix = $186\times186$, voxel size = $1,6\times1.6\times1.6$
\SI{}{\milli\metre\cubed}, TE = \SI{22}{\milli\second},
TR = \SI{1500}{\milli\second}, nominal flip angle = \ang{63},
GRAPPA = $2$, multi-band factor = $4$). In addition, after the first
functional run, we recorded five functional volumes with opposed phase
encoding directions to correct for EPI distortions that occur at higher
field strengths \citep{andersson2003correct}.

Participants underwent five functional runs comprising a resting-state
measurement, three individual task measurements, and a task-switching
paradigm wherein participants repeatedly performed each of the three
tasks. With the exception of the task-switching run, which lasted
\SI{9.5}{\minute}, all functional runs lasted \SI{15}{\minute}.
Since task-related runs were not included in the present study, they
will not be discussed further. However, it is noteworthy that resting-state
runs always preceded task-related runs to prevent carry-over effects
\citep{grigg2010task}. Participants were instructed to close their
eyes during resting-state runs and otherwise to let their mind wander
freely.

\paragraph{Processing of (f)MRI Data}

Anatomical images were downsampled to $0.8\times0.8\times0.8$ \SI{}{\milli\metre\cubed}
and subsequently automatically processed with the longitudinal stream
in FreeSurfer (\url{http://surfer.nmr.mgh.harvard.edu/}) including
probabilistic atlas-based cortical parcellation according to the Desikan-Killiany
(DK) atlas \citep{Desikan06_968}. Initial preprocessing of functional
data was performed in BrainVoyager 20 (version 20.0; Brain Innovation;
Maastricht, The Netherlands) and included slice scan time correction
and (rigid body) motion correction wherein all functional runs were
aligned to the first volume of the first functional run. EPI distortions
were then corrected using the COPE (“Correction based on Opposite
Phase Encoding”) plugin of BrainVoyager that implements a method similar
to that described in \citet{andersson2003correct} and the ‘topup’
tool implemented in FSL \citep{smith2004advances}. The pairs of reversed
phase encoding images recorded in the beginning of the scanning session
were used to estimate the susceptibility-induced off-resonance field
and correct the distortions in the remaining functional runs. This
was followed by wavelet despiking \citep{patel2016wavelet} using
the BrainWavelet Toolbox (\url{brainwavelet.org}) for MATLAB (2019a,
The MathWorks, Natick, MA). Subsequently, high-pass filtering was
performed in BrainVoyager with a frequency cutoff of \SI{0.01}{\hertz}
and to register functional images to participants' anatomical images.
Using MATLAB, functional data were then cleaned further by regressing
out a global noise signal given by the first five principal components
of signals observed within the cerebrospinal fluid of the ventricles
\citep{behzadi2007component}. Finally, voxels were uniquely assigned
to one of $68$ cortical regions of interest (ROIs) and an average
blood-oxygen-level-dependent (BOLD) signal for each ROI was obtained
as the mean of the time-series of its constituent voxels.

\subsection{Code \& Workflow}

The entire workflow of the model, from data preprocessing to simulation
and the final analysis, relies on the Python programming language
\citep{Python} version $3.9$ in combination with NumPy \citep{Harris20_357}
version $1.21.3$, SciPy \citep{Virtanen20_261} version $1.7.1$,
pandas \citep{McKinney10_56} version $1.3.4$, Matplotlib \citep{Hunter07}
version $3.4.3$, networkx version $2.4$ \citep{Hagberg08_11}, and
seaborn \citep{Waskom21_3021} version $0.11.2$. All simulations
were performed using the NEST simulator \citep{Gewaltig_07_11204}
version $2.20.2$ \citep{Nest2202} on the JURECA-DC supercomputer.
A simulation of $10\:\mathrm{s}$ biological time takes approximately
$200$ core-hours ($1\:\mathrm{min}$ build phase + $15\:\mathrm{min}$
for $10\:\mathrm{s}$ biological time on $768$ cores. The workflow
is structured using Snakemake \citep{Koester12_2520}. For the mean-field
analysis, we used the NNMT toolbox \citep{Layer22_835657}.

\section{Results\label{sec:results}}

\subsection{Human Mesoscale Connectome\label{subsec:mesoconnectome}}

\begin{figure}
\begin{centering}
\includegraphics[scale=0.8]{figs/figure_connectivity_construction}
\par\end{centering}
\caption{Data and predictive connectomics. (\textbf{A}) Within-area connectivity
blueprint (average number of synapses per pair of neurons). (\textbf{B})
Inter-areal connectivity based on DTI (number of streamlines); see
\prettyref{tab:DK_acronyms} for acronyms. (\textbf{C}) Probability
for inter-areal synapses in a given layer to be established on neurons
with cell body in a given layer, estimated from human neuron morphologies.
(\textbf{D}) Relation of neuron densities of source area \textit{B}
and target area \textit{A} with laminar source pattern (fraction of
supragranular labeled neurons, $\mathrm{SLN}$) in macaque. (\textbf{E})
Predicted source pattern ($\mathrm{SLN}$) in human. (\textbf{F})
Layer- and population-resolved mesoconnectome (number of synapses).
\label{fig:data_and_conn}}
\end{figure}

The model comprises all $34$ areas of one hemisphere of human cortex
in the Desikan-Killiany parcellation \citep{Desikan06_968}. Each
area is modeled by a $1\:\mathrm{mm^{2}}$ column and the columns
are connected through long-range projections (see \prettyref{fig:overview_sketch}).
We here give a brief summary of the model construction complementing
the details in the \nameref{sec:materials-and-methods}.

We distinguish two classes of neurons, excitatory and inhibitory,
and account for the layered structure of cortex. At this level of
modeling, the connectivity statistics between neurons in both classes
and all layers are needed, which are not straightforwardly delivered
by current experimental techniques. Accordingly, we combine available
data with predictive connectomics to arrive at a human mesoconnectome
at a layer- and population-resolved level. The lack of data on the
connectivity is the main reason for considering only two classes of
neurons. While a recent study defines $45$ inhibitory and $24$ excitatory
neuron types in human \citep{Hodge19_61}, including this diversity
would require a huge number of cell-type-specific connection probabilities.
This is not yet feasible because no connectivity data is available
at such a fine granularity; hence, we restrict the model to two classes
of neurons, as done in earlier studies \citep{Potjans14_785,Schmidt18_1409,Schmidt18_e1006359}.

\subsubsection{Mesoscale Connectome\label{subsec:data_and_predconn}}

To derive the mesoconnectome, we start from the total number of synapses
per layer and subsequently assign pre- and postsynatpic neurons. For
the local connections, we use the connection probabilities derived
by \citet{Potjans14_785} (\prettyref{fig:data_and_conn}\textbf{A}
and Sec.~``\nameref{subsec:local_conn}'') as a blueprint. The
relative connection probabilities across source and target populations
are kept constant, and they are only scaled by a constant factor to
achieve the desired total number of local synapses in each area.
The cortico-cortical connectivity on the area level is specified by
DTI data from the Human Connectome Project (\citealp{Goulas16_068254},
which is based on the data from \citealp{VanEssen13_62}; \prettyref{fig:data_and_conn}\textbf{B}
and Sec.~``\nameref{subsec:long_range_projections}''). Synapses
associated with long-range projections are assigned to postsynaptic
neurons according to morphological reconstructions of human neurons
(\citealp{Mohan15_4839}; \prettyref{fig:data_and_conn}\textbf{C}
and Sec.~``\nameref{subsec:long_range_projections}'').

The laminar origin of long-range projections is based on predictive
connectomics. Retrograde tracing data in macaque shows that the laminar
origin is systematically related to the cytoarchitecture (\citealp{Hilgetag19_905};
\prettyref{fig:data_and_conn}\textbf{D}). Assuming that the same
relation also holds in human, we use the fit in combination with the
human cytoarchitecture to determine the laminar origin (\prettyref{fig:data_and_conn}\textbf{E}).
For the laminar target, we assume the same relation between laminar
origin and target as done for macaque by \citet{Schmidt18_1409},
for lack of layer-specific human data.

Combining this data, we arrive at a human mesoconnectome which specifies
the number of synapses between excitatory and inhibitory neurons for
all areas in the Desikan-Killiany parcellation on a layer- and population-specific
level (\prettyref{fig:data_and_conn}\textbf{F}).

\subsubsection{Connectivity Validation\label{subsec:conn_validation}}

\begin{figure}
\begin{centering}
\includegraphics[scale=0.8]{figs/figure_connectivity_validation}
\par\end{centering}
\caption{Connectivity validation. (\textbf{A}) Histogram of the number of synapses
between pairs of populations (gray bars) and a log-normal fit (black
line). (\textbf{B}) Logarithmic number of synapses between a pair
of areas versus distance between these areas (gray symbols) and an
exponential fit with decay constant $\lambda$ (black line). (\textbf{C})
Average outdegree of a neuron in any given population to any postsynaptic
area in either feedforward (FF) or feedback (FB) direction. (\textbf{D})
Average number of target areas of a neuron in any given population
to any postsynaptic area with average outdegree larger than $100$
in either feedforward (FF), lateral (LAT), or feedback (FB) direction.
\label{fig:conn_validation}}

\end{figure}
To validate the derived mesoconnectome, we compare it with anatomical
features that were observed in other species but that were not explicitly
built in.

The density of connections between areas is highly heterogeneous,
spanning five orders of magnitude, and approximately log-normally
distributed in mouse \citep{Gamamut18_698}, marmoset \citep{Theodoni21_15},
and macaque \citep{ErcseyRavasz13}. Similarly, in our model the numbers
of synapses between pairs of populations span five orders of magnitude
(\prettyref{fig:conn_validation}\textbf{A}) and they are approximately
log-normally distributed. Furthermore, the connection density decays
exponentially with distance in mouse \citep{Horvat16}, marmoset \citep{Theodoni21_15},
and macaque \citep{ErcseyRavasz13}. In our model, the number of synapses
between pairs of areas also decays exponentially (\prettyref{fig:conn_validation}\textbf{B})
with a decay constant of $45.6\,\mathrm{mm}$. Thus, two salient features
of tracing data are captured by our model.

Anterograde tracing data indicate that feedback axons arborize more
strongly than their feedforward counterparts \citep{Rockland19_772}.
This suggests a larger outdegree of feedback projections compared
to feedforward projections. In our model, the average outdegree from
neurons in a given population to a given target area varies systematically
between feedforward and feedback projections (\prettyref{fig:conn_validation}\textbf{C});
here, feedforward and feedback were classified based on the predicted
$\mathrm{SLN}$ value \citep{Schmidt18_1409}: $\mathrm{SLN}>65\%$
(feedforward), $35\%\le\mathrm{SLN}\le65\%$ (lateral), and $\mathrm{SLN}<35\%$
(feedback). The average outdegree for feedforward inter-area connections
in our model is $352$ compared to $554$ in the feedback direction.
While the model preserves the biological neuron and synapse density
as well as the average indegree, modeling all projections as coming
from the $1\:\mathrm{mm}^{2}$ microcircuits alters the average outdegree
for inter-area projections. Specifically, this multiplies the average
outdegree by the ratio of source area surface to target area surface;
taking this factor into account leads to an estimated biological average
outdegree of $793$ in the feedforward and $1221$ in the feedback
direction.

Finally, fully reconstructed axons \citep{Winnubst19_268} suggest
that many projecting neurons target multiple areas. To check for such
divergence in the model, we restrict ourselves to connections with
an average outdegree larger than $100$. Again using the predicted
$\mathrm{SLN}$ value to separate feedforward, lateral, and feedback
connections, we obtain a broad distribution of the number of target
areas (\prettyref{fig:conn_validation}\textbf{D}). In addition to
the larger outdegree in the feedback direction, feedback projections
also target more areas: on average $3.53$ compared to $2.46$ for
lateral and $1.97$ for feedforward projections.

\subsection{Micro- and Macroscopic Dynamics\label{subsec:dynamics}}

\subsubsection{Spiking Activity in the Base Version}

\begin{figure}
\begin{centering}
\includegraphics[scale=0.8]{figs/figure_spike_statistics_groundstate_lichtman_chiI2_different_seed}
\par\end{centering}
\caption{Spiking activity in the base version of the model. (\textbf{A--C})
Raster plots for three representative areas; subsampled to $2.5\%$
of the excitatory (blue) and inhibitory (red) neurons. (\textbf{D--F})
Layer- and population-resolved distribution of population-averaged
statistics across areas; boxes show quartiles, whiskers are within
$1.5$ times the interquartile range, symbols show outliers outside
of the whiskers. (\textbf{D}) Firing rate. (\textbf{E}) Coefficient
of variation of the interspike intervals of neurons with at least
$10$ spikes. (\textbf{F}) Pairwise correlation coefficient of a random
subsample of $2000$ neurons for each population.  \label{fig:ground_state}}
\end{figure}

We first consider simulations with equal strengths of local and inter-areal
synapses. The simulated spiking activity of this base version of the
model is asynchronous and irregular with low firing rates across all
areas (\prettyref{fig:ground_state}). There is a pronounced structure
of the activity across populations, layers, and areas (\prettyref{fig:ground_state}\textbf{A}-\textbf{C}).
To quantify the spiking activity further, we consider population-averaged
statistics (\prettyref{fig:ground_state}\textbf{D}-\textbf{F}). The
firing rate of the inhibitory neurons is higher than the firing rate
of the excitatory neurons, with the highest activity in layer 6 (\prettyref{fig:ground_state}\textbf{D}).
The activity of some excitatory populations is very low, in particular
in layers 2/3 and 5 (\prettyref{fig:ground_state}\textbf{D}). In
terms of the irregularity of the spike trains, quantified by the coefficient
of variation $\mathrm{CV}$ of the interspike intervals, all populations
are in the regime of $\mathrm{CV\:ISI}\approx0.8$ (\prettyref{fig:ground_state}\textbf{E}),
i.e., slightly more regular than a Poisson process. Lastly, the average
pairwise correlation between the neurons is close to zero across all
populations (\prettyref{fig:ground_state}\textbf{F}).

\subsubsection{Comparison With Experimental Activity Data}

\begin{figure}
\begin{centering}
\includegraphics[scale=0.8]{figs/figure_scaling_experiment_lichtman_chiI2_different_seed}
\par\end{centering}
\caption{Comparison with experimental activity data. (\textbf{A}) Similarity
of simulated spiking activity in area caudalanteriorcingulate to experimental
spiking data \citep{Minxha20_eaba3313} recorded in medial frontal
cortex and to resting-state fMRI functional connectivity (cf. Sec.
``\nameref{subsec:fMRI_data}'') as a function of the scaling parameter
$\chi$ for inter-areal synaptic strengths. The vertical dashed line
at $2.5$ corresponds to the chosen best-fit version. The shaded areas
represent the standard deviation over $10$ simulation runs, each
with a different random seed. (\textbf{B--D}) Distribution of spiking
statistics across neurons in experimental spiking data \citep{Minxha20_eaba3313}
and in the simulated base and best-fit versions: Distribution of firing
rates (\textbf{B}), coefficients of variation of the interspike intervals
(CV ISI) (\textbf{C}), and revised local variation \citep[LvR;][]{Shinomoto09_e433}
(\textbf{D}). (\textbf{E--G}) Functional connectivity in the default
mode network (DMN), dorsal attention network (DAN), salience network
(SAN), auditory network (AUD), visual network (VIS), and the remaining
areas (other). Experimental functional connectivity of the right hemisphere
from fMRI recordings, averaged across nineteen subjects (\textbf{E}).
Simulated functional connectivity based on synaptic input currents
in the base (\textbf{F}) and best-fit version (\textbf{G}). \label{fig:activity_comparison}}
\end{figure}

To obtain stronger inter-areal interactions, we increase the inter-areal
synaptic weights onto excitatory neurons by the inter-areal scaling
factor $\chi$ and onto inhibitory neurons by a factor $\chi_{I}\chi$,
where $\chi_{I}=2$. We compare the resulting activity of the model
with experimental activity data on two levels: on the neuron level,
we use the electrophysiological recordings by \citet{Minxha20_eaba3313}
from human medial frontal cortex (cf.~Sec.~``\nameref{subsec:spiking_data}'');
on the cortex level, we use resting-state fMRI data from nineteen
subjects (cf.~Sec.~``\nameref{subsec:fMRI_data}''). The electrophysiological
data were recorded in dorsal anterior cingulate cortex and pre-supplementary
motor area; we compare the data with the model activity in area caudalanteriorcingulate.
The pre-supplementary motor area overlaps with our model area superiorfrontal
but forms only a small part of it, so that the two cannot be meaningfully
compared. Since the recordings are not layer- or population-specific,
we combine the spike trains of all layers and populations in caudalanteriorcingulate
for this analysis. In both the experimental and simulated data, we
consider only neurons with at least $0.5$ spikes/s for the firing
rate, and, for the irregularity, expressed as the coefficient of variation
of the interspike intervals (CV) and revised local variation (LvR),
we consider only neurons with at least $10$ spikes in the respective
interval. LvR is a measure of spike train irregularity that corrects
for firing rate variations and refractoriness \citep{Shinomoto09_e433}.
As the spike trains comprise only two seconds of activity, we divide
the ten seconds of simulated activity into five snippets of equal
length. In order to compare the experimental and simulated distributions,
we calculate the Kolmogorov-Smirnov distances between them and report
$1-KS_{\mathrm{dist}}$ as a measure of similarity, where $0$ means
no and $1$ means perfect similarity. To obtain a proxy for the BOLD
signal from our model, we use the absolute value of the area-level
synaptic currents \citep{Schmidt18_e1006359}. We compute the functional
connectivity using the Pearson correlation coefficient of this BOLD
proxy (simulation) or the BOLD signal (experiment). As a measure of
the similarity between the modeled and empirical functional connectivity
we use the Pearson correlation coefficient and the root-mean-square
error (RMSE), in both cases excluding the diagonal where all values
are identically one. We convert the RMSE to a similarity measure using
$\exp(-\mathrm{RMSE}_{\mathrm{sim}}/\sigma_{\mathrm{exp}})$ where
$\sigma_{\mathrm{exp}}$ denotes the standard deviation of the functional
connectivity. We use both methods because the Pearson correlation
is based on relative values and quantifies the linear relationship
between the variables, while the RMSE-based measure takes into account
the absolute FC strengths.

\prettyref{fig:activity_comparison}\textbf{A} shows how the different
similarity measures depend on the inter-areal scaling factor $\chi$.
The agreements of the $\mathrm{CV}\;\mathrm{ISI}$, the LvR, and the
rates initially stay constant and these measures abruptly show a higher
agreement at $\chi=2.5$. At $\chi$-values close to $2.5$, the network
sometimes starts in a state of high activity and then, after an initial
transient, settles in a lower-activity state or, depending on the
random seed, the network operates in a higher- or lower-activity state
for the same value of $\chi$ for the full simulation duration. To
exclude transients due to a transition from a high- to a low-activity
state, we disregard the first $2500\,\mathrm{ms}$. The distributions
of the spiking activity measures continue to match the experimental
data well until $\chi=2.8$. Afterwards, the similarities of the irregularity
measures $\mathrm{CV}\;\mathrm{ISI}$ and LvR deteriorate. The similarity
of the fMRI functional connectivity calculated using the Pearson correlation
of the experimental and simulated functional connectivity matrices
grows from $0.37$ to $0.47$ and then suddenly drops to $0.33$ at
$\chi=2.5$, a value around which it remains. The correlation to be
maximally accounted for by the model is given by the mean correlation
of the experimental functional connectivities across subject pairs,
which is $0.63$; this ceiling is thus not reached. On the other
hand, using the RMSE, the similarity stays initially around $0.38$
and grows to $0.46$ at $\chi=2.5$, which is consistent with the
behavior of the spiking activity measures. The mean RMSE-based similarity
between experimental functional connectivities of different subjects
is $0.59$. Thus, also in terms of this measure, the model does not
fully account for the empirical FC structure in human subjects, but
it comes closer than the Pearson correlation. As $\chi=2.5$ is the
first point at which most measures show good agreement, we use this
setting for further analysis. In the following, we refer to this setting
as ‘the best-fit version’.

A closer look at the underlying statistics (\prettyref{fig:activity_comparison}\textbf{B-D})
confirms that the best-fit version matches the experimental data better
than the base version does. The firing rate distribution (\prettyref{fig:activity_comparison}\textbf{B})
is reproduced well by both the base and the best-fit version, but
the latter follows the experimental distribution slightly better.
This matches the observation in \prettyref{fig:activity_comparison}\textbf{A,}
where the firing rate similarity is high throughout and peaks at the
best-fit version. The $\mathrm{CV}\;\mathrm{ISI}$ (\prettyref{fig:activity_comparison}\textbf{C})
shows clear differences between the base and best-fit versions: in
the former, the $\mathrm{CV}\;\mathrm{ISI}$ is narrowly distributed
around a sub-Poissonian average; in the best-fit version and the recordings,
the $\mathrm{CV}\;\mathrm{ISI}$ is broadly distributed around a Poissonian
average. These two distributions match almost exactly. Similar observations
hold true for the LvR, where the main difference compared to the $\mathrm{CV}\;\mathrm{ISI}$
is that all distributions are slightly broader.

To facilitate the comparison of the functional connectivities, we
group the areas into clusters of different resting-state networks
following \citet{Kabbara17_2936}. The experimental (\prettyref{fig:activity_comparison}\textbf{E})
and best-fit (\prettyref{fig:activity_comparison}\textbf{G}) functional
connectivities show a clear structure with increased correlations
within the clusters in the resting-state networks, while the functional
connectivity of the base version shows only very weak correlations
(\prettyref{fig:activity_comparison}\textbf{F}). Also the enhanced
correlations between the dorsal attention network (DAN) and the salience
network (SAN) are well captured by the model in the best-fit version.
These improvements are captured by the RMSE-based measure, which takes
into account the absolute FC values, as opposed to the Pearson correlation,
which only considers the linear relationship between the empirical
and simulated FC.

\subsubsection{Analysis of Best-Fit Version\label{subsec:activity_analysis}}

\begin{figure}
\begin{centering}
\includegraphics[scale=0.8]{figs/figure_spike_statistics_metastable_lichtman_chiI2_different_seed}
\par\end{centering}
\caption{Best-fit spiking activity of the model. (\textbf{A--C}) Raster plots
for three representative areas; subsampled to $2.5\%$ of the excitatory
(blue) and inhibitory (red) neurons. (\textbf{D--F}) Layer- and population-resolved
distribution of population-averaged statistics across areas; boxes
show quartiles, whiskers are within $1.5$ times the interquartile
range, symbols show outliers outside of the whiskers. (\textbf{D})
Firing rate. (\textbf{E}) Coefficient of variation of the interspike
intervals ($\mathrm{CV}\;\mathrm{ISI}$) of neurons with at least
$10$ spikes. (\textbf{F}) Pairwise correlation coefficient of a random
subsample of $2000$ neurons for each population.  \label{fig:metastable_state}}
\end{figure}

The simulated spiking activity in the best-fit version varies across
areas both quantitatively and qualitatively. Generally, firing rates
are higher in the best-fit version than in the base version (\prettyref{fig:metastable_state}).
Some areas, such as caudalanteriorcingulate (\prettyref{fig:metastable_state}\textbf{A})
and fusiform (\prettyref{fig:metastable_state}\textbf{C}), show low-rate
uncorrelated spiking activity with brief population bursts, while
some areas, such as pericalcarine, are in a state of high firing in
most populations. For completeness, the raster plots of all areas
are shown in the Appendix (\prettyref{fig:appendix_spikes_0}, \ref{fig:appendix_spikes_1},
\ref{fig:appendix_spikes_2}). We consider population-averaged statistics
to quantify the spiking activity on the level of the full network
(\prettyref{fig:metastable_state}\textbf{D--F}). Inhibitory neurons
have higher firing rates than excitatory neurons, with the highest
activities in layers IV and VI (\prettyref{fig:metastable_state}\textbf{D}).
The activity of some excitatory populations is very low, particularly
in layers 2/3, 4, and 6. The irregularity of the spike trains, quantified
by the coefficient of variation of the interspike intervals ($\mathrm{CV}\;\mathrm{ISI}$),
is on average closer to that of a Poisson process compared to the
base version, but also varies more strongly across areas (\prettyref{fig:metastable_state}\textbf{E}).
The average pairwise correlations are generally low, but reach higher
values in a number of areas (\prettyref{fig:metastable_state}\textbf{F}).

\subsection{Temporal Hierarchy}

An important aspect of global network dynamics is the temporal relation
between signals in different brain regions. An estimate of the direction
of the activity flow, which we term `temporal hierarchy' (see section
`\textit{Temporal Hierarchy from Model Spiking Data}') in the best-fit
version of our model is shown in \prettyref{fig:Temporal-hierarchy-matrix}B.
Its construction is inspired by \citet{Mitra14_2374}, though they
worked with fMRI data, which reveals dynamics on the scale of seconds
rather than milliseconds. We see an activation pattern following the
order of parietal, occipital, temporal, and frontal areas. We compare
our result to the work of \citet{Dentico2014_237} which is based
on EEG data. They look at the flow of activity under two conditions:
visual perception and visual imagery. Their findings show that the
flow of activity, in particular from the occipital lobe to the parietal
gyrus, reverses when visual input is absent. This is consistent with
the temporal hierarchy in our model, which has no visual input, and
has the parietal cortex leading the occipital areas. In the macaque
visual cortex model of \citet{Schmidt18_e1006359}, their Figures
7D and 7G show the same pattern of parietal leading occipital regions.
Furthermore, in both our model and that described in \citet{Schmidt18_e1006359},
the parietal areas are the first to become activated, identifying
these as drivers of cortical spontaneous activity.

\begin{figure}[h]
\centering{}\includegraphics[scale=0.6]{figs/figure_temporal_hierarchy}\caption{Temporal hierarchy of activity flow across the network. Inflated medial
and lateral views of the brain (\textbf{A}) depict the temporal order
of activation, with colors ranging from white for the most leading
area to dark blue for the last. The black zone in the medial view
is not part of the model. The temporal hierarchy matrix in (\textbf{B})
is based on the estimation of delays obtained as peaks in the cross-correlation
function between source and target area, with the ordering of areas
determined as described in the section `\textit{Temporal Hierarchy
from Model Spiking Data}'. The matrix is symmetric across the diagonal
with inverse sign. Cells marked with `x' indicate delays classified
as `undecided'. On the x- and y-axis the brain area labels are colored
according to a coarse anatomical division of parietal (gray), occipital
(light gray), temporal (blue) and frontal (green) lobes. Abbreviations
from \prettyref{tab:DK_acronyms}. Brain meshes from \citet{BrainForBlender,Bakker15}.\label{fig:Temporal-hierarchy-matrix}}
\end{figure}


\subsection{Propagation of a Single-Spike Perturbation}

\begin{figure}[h]
\begin{centering}
\includegraphics[scale=0.8]{figs/figure_spike_journey}
\par\end{centering}
\caption{Propagation of the effects of a single spike. Binary absolute difference
of spike counts per population in $0.1\,\mathrm{ms}$ bins between
a perturbed and an unperturbed simulation with identical parameters
and random seeds in the base version (\textbf{A}) and the best-fit
version (\textbf{B}); the color quantifies the Dijkstra path length
between the perturbed and the target population. Populations are ordered
corresponding to the previous figures; for the scale see panel E.
Timing of the first spike count difference per area (\textbf{C}) in
the base version (orange) and the best-fit version (blue). Histogram
of shortest path lengths between all pairs of populations in the network
(\textbf{D}). Histogram of shortest path lengths weighted by the average
delay between all pairs of populations in the network (\textbf{E}).
\label{fig:spike_journey}}
\end{figure}

In vivo, single-neuron perturbations can affect behavior \citep{Brecht04_704,Houweling08}.
But how does a single-neuron perturbation spread across the cortical
network consisting of millions of neurons or more? We investigate
this in our model comprising $3.5$ million neurons. To this end,
we perturb the membrane potential of a single excitatory neuron in
layer 4 in primary visual cortex (area pericalcarine) such that it
exceeds the threshold and emits a spike. On the network level, this
is an extremely weak perturbation. However, since spiking networks
are highly sensitive to perturbations \citep{London10_123,Monteforte10_268104},
even a single spike can alter the spiking pattern of the network \citep{Izhikevich08_3593}.

We perform two simulations with identical parameters and random seeds
but once without and once with the single-neuron perturbation. The
drawn random numbers and their total number are the same in both simulations.
To quantify alterations of the spiking pattern, we count the total
number of spikes of a population in $0.1\,\mathrm{ms}$ bins and compute
the difference between the unperturbed and the perturbed simulation.
As soon as the difference is nonzero due to an additional or missing
spike, our observable is set to one. Thus, the observable quantifies
the presence or absence of a spike in a given population due to the
perturbation. In both the base version (\prettyref{fig:spike_journey}\textbf{A})
and the best-fit version (\prettyref{fig:spike_journey}\textbf{B}),
the perturbation propagates to all areas in less than $50\,\mathrm{ms}$.
In the best-fit version, the perturbation propagates even slighly
faster to most areas (\prettyref{fig:spike_journey}\textbf{C}). Presumably,
the increased activity level in the best-fit version contributes to
this difference in propagation speed (\prettyref{fig:metastable_state}).
In the base version, the propagation time is $29.4\pm10.9\,\mathrm{ms}$
(mean $\pm$ standard deviation); in the best-fit version, it is $25.1\pm10.4\,\mathrm{ms}$.

How is this fast propagation possible? Just like weighted area-level
cortical graphs of mice and macaques \citep{Bassett17_1073858416667720},
the population-level graph in our model exhibits small-world network
properties \citep{Watts98}. Namely, only a small number of steps
is needed to reach any node: the shortest path length between any
pair of populations is between one and four and at most five (\prettyref{fig:spike_journey}\textbf{D}).
But the shortest path length in terms of the number of populations
traversed does not account for the transmission delay, which is particularly
relevant between areas. Taking also the delay into account by weighting
each step with the mean delay and computing the Dijkstra path length
\citep{dijkstra59}, i.e., the shortest path based on the sum of the
mean delays, we see that the small-world property of the network enables
a Dijkstra path length below $50\,\mathrm{ms}$ for any pair of populations
and below $40\,\mathrm{ms}$ for the majority of pairs (\prettyref{fig:spike_journey}\textbf{E}).
Thus, the network structure supports fast propagation at the population
level. The propagation of the perturbation indeed takes place on a
timescale similar to the Dijkstra path length between the perturbed
population and the target population. The distribution of delays (present
in both model versions) in principle allows propagation to take place
even faster than this path length.

\section{Discussion}

We aggregated data across multiple modalities, including electron
microscopy, electrophysiology, morphological neuron reconstructions,
and diffusion tensor imaging (DTI), to construct a multi-scale spiking
network model of human cortex. In this computational model featuring
$3.5$ million neurons connected via $43$ billion synapses, each
area in a full hemisphere of human cortex is represented by a millimeter-scale
layer-resolved microcircuit with the full density of neurons and synapses.
The model was simulated on a supercomputer, making use of advances
in the simulation technology of NEST. We filled gaps in the data using
statistical regularities found in other species, in particular to
determine the laminar origins and targets of inter-areal connections.
Comparisons with electrophysiological recordings from human medial
frontal cortex and human fMRI reveal that the model captures aspects
of both microscopic and macroscopic resting-state activity when the
strength of the inter-areal synapses is increased.

\paragraph*{Base vs.~Best-Fit Version}

Simulations of the model with equal local and inter-areal synaptic
strengths (which we refer to as the `base version' of the model) reveal
a state with asynchronous and irregular activity. The activity is
heterogeneous across areas, layers, and excitatory and inhibitory
populations. The activity deviates from the experimental recordings
in terms of both spiking activity and inter-area functional connectivity.
On the single-neuron level, the distribution of the spiking irregularity
in the model is more narrow than the observed one and centered in
the sub-Poissonian regime. On the network level, the activity is hardly
correlated between areas, which stands in stark contrast to the salient
structure in the fMRI data.

To alleviate these discrepancies, we increased the synaptic weights
of inter-areal connections. The increased anatomical connection strength
leads to an increase in inter-areal correlations, with a modular structure
similar to the experimental data. On the level of the single-neuron
statistics, the increased inter-areal synaptic weights hardly affect
the distribution of firing rates and irregularity until the synaptic
weights reach a critical value at which the fit to the experimental
data suddenly improves. This best-fit version features not only stronger
correlations between the activity in different areas but also within
areas and populations. Furthermore, the firing rates, in particular
in the inhibitory populations, are increased. Although the low overall
firing rates and the higher inhibitory compared to excitatory rates
are realistic features \citep{Dabrowska21_2632,Dehghani16}, some
layers and populations of the model exhibit either seemingly excessive
or nearly vanishing rates. Since recordings of spiking activity from
human cortex are few and far between, a `ground truth' to compare
these spike rates with is not available. Furthermore, experimental
recordings may miss many neurons that do not spike within the recording
window \citep{Shoham06_777,urai2022large}. However, assuming that
human cortical activity is like that from other species, completely
silent neural populations and spike rates exceeding a few tens of
spikes per second are anomalous. Besides the large variation in spike
rates, a number of areas display highly synchronous activity (cf.
\prettyref{fig:appendix_spikes_0}--\prettyref{fig:appendix_spikes_2}).
To some extent, this may be less unrealistic than it appears at first
sight, because vertical stripes in raster plots are emphasized when
the spikes of more neurons are plotted: vertical stripes in raster
plots of experimental spiking activity are less prominent than for
a simulation with the same degree of synchrony where the spikes of
many more neurons are shown. We previously presented such an example
of simulated macaque V1 spiking activity, appearing highly synchronized
upon visual inspection but matching both single-neuron spiking statistics
and population activity power from experiments \citep{Schmidt18_e1006359}.
Nevertheless, the synchrony and large variations in spike rates across
areas and layers in the present model are probably not yet an accurate
reflection of cortical spiking activity, and remain to be addressed.
One promising avenue is to enhance local balance via joint clustering
of excitatory and inhibitory neurons \citep{pronold2024clustered,Rostami2024_6304}.
This refinement was shown to normalize spike rate distributions in
a recent multi-area model of macaque cortex \citep{pronold2024clustered},
but is beyond the scope of the present study.

\paragraph*{Propagation of Macroscopic Fluctuations and Single-Spike Perturbations}

Computational models allow one to examine questions that are hard
to investigate experimentally. Here, we study how both macroscopic
activity fluctuations and single-spike perturbations propagate through
the network. First, we construct a `temporal hierarchy' of inter-area
propagation from the ongoing activity based on the cross-correlation
functions of the area-level spiking activity. The results reveal a
dominant order of parietal, occipital, temporal, and then frontal
areas. Parietal areas leading the activity matches findings from a
model of all vision-related areas in macaque cortex \citep{Schmidt18_e1006359},
and the predominant activation of parietal before temporal regions
matches EEG findings during visual imagery \citep{Dentico2014_237}.
Different from \citet{Schmidt18_e1006359}, occipital areas precede
temporal areas, and predominantly positive rather than negative correlations
are found between the frontal areas and the remainder of the network.
Possible reasons for these differences include the fact that the former
study only included two frontal areas, whereas we here model a full
hemisphere; and the adjustment of the method for constructing the
temporal hierarchy, where we discard oscillatory activity. \citet{Coito2019directed}
analyzed the directed functional connectivity of spontaneous EEG and
found the strongest outflows from cingulate and medial temporal regions.
This appears different from our results, although their methods differ
strongly from ours and they did not assign an overall propagation
order across all areas. As such, our model prediction merits further
investigation. In future, propagation upon stimulation of for instance
primary visual cortex may also be studied, akin to \citet{Joglekar18_222}
and \citet{pronold2024clustered}. These studies report, respectively,
that balanced amplification and joint clustering of excitatory and
inhibitory cells may aid macroscopic activity propagation through
the cortical network.

Second, we use our model to track the effect of a single additional
spike through the large-scale network. We find that the single-spike
perturbation spreads across the entire network within less than $50\,\mathrm{ms}$,
close to the lower limit imposed by the mean transmission delay between
the areas along the shortest possible path. In the best-fit version,
the propagation is even faster than in the base version. The observed
latencies are on the same order as visual response latencies across
macaque cortex \citep{Lamme00_571}, but note that single-spike perturbations
may not be visible on the population level. Rapid propagation of spiking
activity, whether on the single-neuron or the population level, is
likely to support fast sensory processing and behavioral responses.
Due to the stochastic input to the network and its sensitivity to
small perturbations, the triggered spike sequences are not fixed but
will differ between trials. However, signal separation and classification
performance may benefit from the divergence of trajectories due to
chaos \citep{Keup21_021064}. The stochasticity of the external drive
in our model reflects the lack of knowledge about the activity of
the non-modeled parts of the brain. In reality, these inputs will
be more deterministic and less variable across trials, and may therefore
support more reliable spike sequences. Future work may furthermore
investigate whether subnetworks with strong synapses, such as those
modeled for turtle cortex by \citet{Riquelme2023single}, can support
repeatable and precisely timed spike sequence in the human cortical
network.


\paragraph*{Delineation from Other Species}

The approach we followed closely resembles that taken for the multi-area
model of macaque vision-related cortex of \citet{Schmidt18_1409,Schmidt18_e1006359}.
A notable difference compared to that model is that our best-fit version
is stable over the full length of the investigated simulations, in
contrast to the metastable activity obtained there, which sometimes
switched to a high-activity state after long simulation durations.
In the best-fit version, our model still exhibits a type of metastability:
in some simulations, the activity is initially high and later switches
to the lower-activity state that matches the experimental data better
and that we analyze. The increased stability of the best-fit state
in the present model compared to the macaque model and the lack of
excessive network-averaged firing rates throughout the simulations
provide a better match to actual brain activity.

Just like the model of \citet{Schmidt18_1409,Schmidt18_e1006359},
the present model predicts that stronger inter-areal compared to local
synapses are needed to account for appreciable functional connectivity
between areas, a feature that may be investigated experimentally.
In our model, the inter-areal synapses are, moreover, stronger onto
inhibitory than onto excitatory neurons. A similar feature was reported
in mice, where interareal excitatory synaptic input to layer 2/3,
but not to layer 5, parvalbumin-expressing interneurons is stronger
than to pyramidal neurons \citep{DSouza2016,Yang2013,DSouza2017}.
However, using estimates of the relative densities of excitatory and
inhibitory neurons taken from cat area 17 \citep{Gabbott86_323,Binzegger04,Potjans14_785},
we were also able to obtain good correspondence with experimental
resting-state activity in simulations with very strong inter-areal
synapses, equal in strength onto excitatory and inhibitory neurons
(\prettyref{fig:appendix_lichtman_data}). In this case, stability
was afforded by stronger local synapses onto inhibitory compared to
excitatory cells, consistent with slice data from human cortex \citep{Campagnola2022_eabj5861}.
In all cases, we did not need to adjust the connection densities to
obtain plausible activity as done in the macaque model \citep{Schuecker17}.
This is an improvement because now the connection densities can be
directly estimated from the empirical data.

A question that naturally emerges is what sets human cortex apart
from that of other species in terms of the properties that determine
its resting-state activity statistics. One property that differs with
respect to other species is the fraction of excitatory vs. inhibitory
neurons, which appears to be lower especially in human cortical layer
2/3 \citep{Gabbott86_323,Sahara2012fraction,Shapson-Coe21_2021.05.29.446289,Alreja2022constrained}.
Our model predicts that this reduced excitation in the supragranular
layers necessitates greater inter-area coupling for the resting-state
activity statistics to match the experimental data, and further leads
to a slighty different pattern of functional connectivity between
areas (cf. \prettyref{fig:activity_comparison}, \prettyref{fig:appendix_lichtman_data}).
Future work may consider a selective increase in the occurrence of
bipolar-type interneurons, which preferentially target other inhibitory
neurons \citep{loomba2022connectomic}. Further, human cortical neurons
tend to be larger and have a lower count density than in other species,
receiving more synapses per neuron on average \citep{Sherwood20_5604,loomba2022connectomic}.
This is likely to be advantageous for information processing, due
to a combinatorial explosion of potential synaptic co-activations,
but even the implications for resting-state activity remain to be
understood. As we have also mentioned and incorporated into our model,
the inter-area connectivity of human cortex is sparser because the
increased surface between the gray and white matter does not make
up for the increased brain volume, so that relatively fewer myelinated
axons can connect the areas than in species with smaller brains \citep{Herculano-Houzel09}.
Another prominent feature of human cortex is its large number of areas,
although the increase in this number with respect to other species
appears only moderate compared to the expansion of the surface area
\citep{Changeux2021connectomic}. The current study uses a coarse
parcellation both for computational efficiency and to limit the number
of unknown parameters, but future work may refine the model toward
the potentially $180$ or more areas per human cortical hemisphere
\citep{Glasser16_171,Amunts20_988}. A further aspect, not yet considered
here, is the large transcriptional diversity of human cortical neurons,
which putatively form hundreds of cell types \citep{Hodge19_61,Miller2019shared}.
Taking into account this extensive diversity would necessitate estimating
a huge number of connection probabilities, scaling with the square
of the number of cell types, which the available experimental data
do not yet allow. This complexity may be gradually approached in future.
Also certain electrophysiological properties differ between the cortical
neurons of humans and those of other species; for instance, human
layer 2/3 pyramidal cells have a smaller specific capacitance, which
may to some extent be compensated by the larger size of human neurons
\citep{Eyal18_181}. Here, we have included distinct human-specific
electrophysiological parameters for excitatory and inhibitory cells,
but the investigation of further cell-type diversity and the comparison
with single-neuron parameters from different species are left to future
work.

\paragraph*{Outlook}

Various assumptions and approximations flow into the model definition.
For instance, with the modeled inhibitory postsynaptic potentials
being five times as large as excitatory ones, the relative strength
of inhibitory synapses is rather high in the model, in-vitro recordings
suggesting a factor closer to $1$ \citep{Campagnola2022_eabj5861}.
However, reducing the IPSP-to-EPSP ratio even to a value of $2$ does
not allow adequate reproduction of the observed microscopic and macroscopic
activity statistics (see \prettyref{fig:appendix_smaller_g}). A possible
resolution to this apparent inconsistency is that cortical circuits
achieve effective inhibition via other factors than simply PSP size,
such as more precisely attuned inhibition at the level of small subcircuits,
individual neurons, or even dendritic branches \citep{Arkhipov18_e1006535,Horton2024subcellular_balance,pronold2024clustered,Rostami2024_6304,Xue2014_596,Znamenskiy2024}.
For simplicity and model robustness, we defined the synaptic strengths
via only a few parameters; in reality, synaptic strengths are diverse,
for instance having laminar specificity, and the properties of synapses
conveying feedforward and feedback signals are likely to differ \citep{Germuska2006synaptic,Bastos12,Self2012}.
In addition, the electrophysiological properties of individual neurons
are known to be distributed, as characterized in detail in the Allen
Cell Types Database \citep{Teeter18_709}. However, using distributions
based on the human neuron parameters provided by the Allen Cell Types
Database leads to a worse fit to the experimental data compared to
using the mean values only (see \prettyref{fig:appendix_distr_params}).
A possible reason is that, in reality, intrinsic neuron parameters
and input strengths are attuned to each other, preventing neurons
with high intrinsic excitability from being strongly driven \citep{Joseph2017_6778}.
Another example is that we assumed the fraction of inter-areal plus
subcortical connections to equal the fraction of white-matter connections;
however, cortical areas, especially adjacent ones, may also be connected
to some extent via the gray matter \citep{Vandevelde96_581,Anderson09_11283}.
Furthermore, the synaptic time constants for excitatory and inhibitory
connections are taken to be equal in the model, whereas these have
been found to differ in nature \citep{Spruston95_325,Salin96_1573,Angulo99,Gupta00}.
Using longer inhibitory than excitatory time constants, we are still
able to obtain a close fit to the experimental activity data when
also adjusting the membrane time constants and more strongly scaling
the long-range synaptic strengths (see \prettyref{fig:appendix_different_synaptic_time_constants}).
In terms of in- and outdegrees of long-range projections, our model
preserves the mean indegree but alters the mean outdegree by the ratio
of source area surface to target area surface. The outdegree might
affect the strength of the correlations; furthermore, the activity
of the projecting neurons might be more correlated since they are
assumed to be all within the same microcircuit. Further research may
incorporate more realistic spatial divergence and convergence of connections
along the cortical surface.

Besides qualitative approximations made in the model, detailed parameter
values may also be updated in future, as additional data for human
cortex are becoming available. For instance, layer- and cell-type-specific
connection probabilities, synaptic strengths, and parameters of synaptic
dynamics were recently measured in acute slices of human frontotemporal
cortex \citep{Campagnola2022_eabj5861}. Furthermore, the recent electron
microscopic reconstruction of a millimeter-scale fragment of human
temporal cortex \citep{Shapson-Coe21_2021.05.29.446289} delivers
layer- and cell-type-specific local connectivity data that may be
used to adjust the microcircuit connectivity used here. The neuron
morphologies used here \citep{Mohan15_4839,Mohan_EBRAINS_dataset}
have important selection effects, being taken from temporal cortex
and neurons having to be relatively free of cutting artifacts to be
selected for reconstruction, which will tend to favor neurons with
relatively small apical dendritic trees. These selection effects may
gradually be overcome as new data become available. Enabling further
model refinement, a number of valuable resources and results have
recently been published, detailing various aspects of histology, immunohistochemistry
\citep{Alkemade2022_eabj7892}, transcriptomics \citep{jorstad2023transcriptomic,siletti2023transcriptomic},
and depth-resolved fMRI \citep{pais2023cortical} of the human brain.
Furthermore, detailed human cytoarchitecture and receptor densities
are gathered in the BigBrain \citep{Amunts13_1472,Wagstyl2020_e3000678,Zachlod2023_471},
and are still being complemented with new measurements. These data
follow the Julich-Brain parcellation \citep{Amunts20_988}, which
is more fine-grained than the Desikan-Killiany parcellation used here.
Thus, the data may be leveraged either by finding an appropriate mapping
between parcellations or by increasing the granularity of the model.

Experimental functional connectivity is not stationary but exhibits
slow fluctuations \citep{Deco11}. Currently, our model does not exhibit
dynamics on such long timescales; we hypothesize that additional slow
processes like spike-frequency adaptation, short-term plasticity,
or neuromodulation are necessary to this end. Furthermore, the absence
of slow activity may lead to an overestimation of the correlations
in the functional connectivity estimation when applying the Balloon-Windkessel
model or low-pass filtering the signal. To avoid that, we opted to
base our fMRI BOLD proxy directly on the summed synaptic inputs. However,
it should be noted that a direct comparison of the estimated absolute
values with experimental data may not be ideal since we consider shorter
timescales in our measure. Therefore, other methods should be explored
in the future to account for these issues.

Our model provides a starting point for investigating cortical processes
including adaptation, plasticity, and neuromodulation via simulation.
It enables in silico studies of the multi-scale dynamics of the human
cerebral cortex and the information processing it supports, from the
level of spiking neurons to that of interacting cortical areas. To
facilitate such further studies, the source code is publicly available
at \url{https://zenodo.org/doi/10.5281/zenodo.13711672}. 


\section*{Funding}

This work was supported by the German Research Foundation (DFG) Priority
Program “Computational Connectomics” (SPP 2041; Project 347572269),
the European Union’s Horizon 2020 Framework Programme for Research
and Innovation under Specific Grant Agreement No. 945539 (Human Brain
Project SGA3), the European Union’s Horizon Europe Programme under
the Specific Grant Agreement No. 101147319 (EBRAINS 2.0 Project),
the Joint Lab “Supercomputing and Modeling for the Human Brain”, and
HiRSE\_PS, the Helmholtz Platform for Research Software Engineering
- Preparatory Study, an innovation pool project of the Helmholtz Association.
The use of the JURECA-DC supercomputer in Jülich was made possible
through VSR computation time grant JINB33 (``Brain-Scale Simulations'').
Open access publication funded by the German Research Foundation (DFG),
project 491111487.

\section*{Acknowledgments}

We thank Sebastian Bludau and Timo Dickscheid for helpful discussions
about cytoarchitecture and parcellations. Furthermore, we gratefully
acknowledge all the shared experimental data that underlies our work,
and the effort spent to collect it.

\section*{Author Contributions}

J. Pronold (Conceptualization, Data curation, Formal analysis, Investigation,
Methodology, Resources, Software, Validation, Visualization, Writing
-- original draft, Writing -- review \& editing), A. van Meegen
(Conceptualization, Data curation, Formal analysis, Investigation,
Methodology, Resources, Software, Validation, Visualization, Writing
-- original draft, Writing -- review \& editing), R.O. Shimoura
(Data curation, Formal analysis, Investigation, Methodology, Resources,
Software, Validation, Visualization, Writing -- review \& editing),
H. Vollenbröker (Formal analysis, Investigation), M. Senden (Data
curation, Resources, Writing -- original draft), C.C. Hilgetag (Conceptualization,
Funding acquisition, Resources), R. Bakker (Formal analysis, Investigation,
Methodology, Resources, Software, Validation, Visualization), and
S.J. van Albada (Conceptualization, Formal analysis, Funding acquisition,
Investigation, Methodology, Project administration, Resources, Supervision,
Validation, Writing -- review \& editing).
