# Supplementary material for: Multi-scale spiking network model of human cerebral cortex
Source: Cereb Cortex. 2024 Oct 18;34(10):bhae409. doi: 10.1093/cercor/bhae409 (PMC11491286; doi:10.1093/cercor/bhae409)
Supplement: HumanMultiScaleModel_latex [file humanmultiscalemodel_latex.zip › HumanMultiScaleModel.tex]

%% LyX 2.3.8dev created this file.  For more info, see http://www.lyx.org/.
%% Do not edit unless you really know what you are doing.
\documentclass[unnumsec,webpdf,contemporary,large,namedate]{oup-authoring-template}
\usepackage[T1]{fontenc}
\usepackage[utf8]{inputenc}
\usepackage{array}
\usepackage{prettyref}
\usepackage{textcomp}
\usepackage{url}
\usepackage{bm}
\usepackage{amsmath}
\usepackage{graphicx}
\usepackage[authoryear]{natbib}
\usepackage{nameref}

\makeatletter

%%%%%%%%%%%%%%%%%%%%%%%%%%%%%% LyX specific LaTeX commands.
%% Because html converters don't know tabularnewline
\providecommand{\tabularnewline}{\\}

%%%%%%%%%%%%%%%%%%%%%%%%%%%%%% User specified LaTeX commands.
\newrefformat{eq}{\hyperref[#1]{Eq.~(\ref{#1})}}
\newrefformat{eqs}{\hyperref[#1]{Eqs.~(\ref{#1})}}
\newrefformat{cap}{\hyperref[#1]{Fig.~\ref{#1}}}
\newrefformat{fig}{\hyperref[#1]{Fig.~\ref{#1}}}
\newrefformat{tab}{\hyperref[#1]{Table ~\ref{#1}}}
\newrefformat{sec}{\hyperref[#1]{Section~\ref{#1}}}
\newrefformat{subsec}{\hyperref[#1]{Subsection~\ref{#1}}}
\newrefformat{sub}{\hyperref[#1]{Section~\ref{#1}}}
\newrefformat{cha}{\hyperref[#1]{Chapter~\ref{#1}}}

\usepackage{amsmath}
\usepackage{siunitx}
\usepackage{url}

\definecolor{parametergray}{gray}{0.8}
\usepackage{colortbl}

% use full width figures and tables
\renewenvironment{figure}{\begin{figure*}}{\end{figure*}}
\renewenvironment{table}{\begin{table*}}{\end{table*}}

\makeatother
\includeonly{main}

\begin{document}
\journaltitle{Cerebral Cortex}
\copyrightyear{2023}
\appnotes{Original Article}

\author[1,2,$\dagger$,$\ast$]{Jari Pronold\ORCID{0000-0003-4992-1030}}
\author[1,3,$\dagger$,$\ast$]{Alexander van Meegen\ORCID{0000-0003-2766-3982}}
\author[1,$\dagger$]{Renan O. Shimoura\ORCID{0000-0002-6580-5999}}
\author[1,4]{Hannah Vollenbr{\"o}ker\ORCID{0000-0002-0113-6554}}
\author[5,6]{Mario Senden\ORCID{0000-0002-5598-6167}}
\author[7]{Claus C.\ Hilgetag\ORCID{0000-0003-2129-8910}}
\author[1,8]{Rembrandt Bakker\ORCID{0000-0002-2942-2691}}
\author[1,3,$\ast$]{Sacha J.\ van Albada\ORCID{0000-0003-0682-4855}}

\address[1]{Institute for Advanced Simulation (IAS-6), Jülich Research Centre, 52428 Jülich, Germany} 
\address[2]{RWTH Aachen University, 52062 Aachen, Germany}
\address[3]{Institute of Zoology, University of Cologne, 50674 Cologne, Germany}
\address[4]{Heinrich Heine University Düsseldorf, 40225 Düsseldorf, Germany}
\address[5]{Department of Cognitive Neuroscience, Faculty of Psychology and Neuroscience, Maastricht University, 6229 ER Maastricht, The Netherlands}
\address[6]{Maastricht Brain Imaging Centre, Faculty of Psychology and Neuroscience, Maastricht University, 6229 ER Maastricht, The Netherlands}
\address[7]{Institute of Computational Neuroscience, University Medical Center Eppendorf, Hamburg University, 20246 Hamburg, Germany}
\address[8]{Donders Institute for Brain, Cognition and Behavior, Radboud University Nijmegen, 6525 EN Nijmegen, The Netherlands}

\corresp[$\ast$]{s.van.albada@fz-juelich.de}
\corresp[$\dagger$]{These authors contributed equally to this work}

\abstract{Although the structure of cortical networks provides the necessary substrate for their neuronal activity, the structure alone does not suffice to understand the activity. Leveraging the increasing availability of human data, we developed a multi-scale, spiking network model of human cortex to investigate the relationship between structure and dynamics. In this model, each area in one hemisphere of the Desikan-Killiany parcellation is represented by a  $1\,\mathrm{mm^{2}}$ column with a layered structure. The model aggregates data across multiple modalities, including electron microscopy, electrophysiology, morphological reconstructions, and DTI, into a coherent framework. It predicts activity on all scales from the single-neuron spiking activity to the area-level functional connectivity. We compared the model activity against human electrophysiological data and human resting-state fMRI data. This comparison reveals that the model can reproduce aspects of both spiking statistics and fMRI correlations if the inter-areal connections are sufficiently strong. Furthermore, we study the propagation of a single-spike perturbation and macroscopic fluctuations through the network. The open-source model serves as an integrative platform for further refinements and future in silico studies of human cortical structure, dynamics, and function.}

\keywords{connectivity; large-scale; neural network; resting-state activity; simulation}
\title{Multi-Scale Spiking Network Model of Human Cerebral Cortex}
\maketitle

\input{main}
\bibliographystyle{cerebralcortex_natbib}
\input{references.bbl}
\include{appendix}

\end{document}
