# Supplementary material for: Multi-scale spiking network model of human cerebral cortex
Source: Cereb Cortex. 2024 Oct 18;34(10):bhae409. doi: 10.1093/cercor/bhae409 (PMC11491286; doi:10.1093/cercor/bhae409)
Supplement: HumanMultiScaleModel_latex [file humanmultiscalemodel_latex.zip › cerebralcortex_natbib.bst]

%
% modified for chicago.bst for "Neural Computation"
% by Markus Diesmann & Sonja Gruen Dec. 1999
%
% search for "MD,SG" to locate changes
%
% I removed the additional entry in \citeauthoryear providing 
% "and" instead of "\&" for compatibility with natbib (lyx)
% 14.05.04, Diesmann
%

%%% ====================================================================
%%%  @BibTeX-style-file{
%%%     author          = "Glenn Paulley",
%%%     version         = "4",
%%%     date            = "28 August 1992",
%%%     time            = "10:23:39 199",
%%%     filename        = "chicago.bst",
%%%     address         = "Data Structuring Group
%%%                        Department of Computer Science
%%%                        University of Waterloo
%%%                        Waterloo, Ontario, Canada
%%%                        N2L 3G1",
%%%     telephone       = "(519) 885-1211",
%%%     FAX             = "(519) 885-1208",
%%%     checksum        = "26323 1654 5143 37417",
%%%     email           = "gnpaulle@bluebox.uwaterloo.ca",
%%%     codetable       = "ISO/ASCII",
%%%     keywords        = "",
%%%     supported       = "yes",
%%%     abstract        = "A BibTeX bibliography style that follows the
%%%                        `B' reference style of the 13th Edition of
%%%                        the Chicago Manual of Style. A detailed
%%%                        feature list is given below.",
%%%     docstring       = "The checksum field above contains a CRC-16
%%%                        checksum as the first value, followed by the
%%%                        equivalent of the standard UNIX wc (word
%%%                        count) utility output of lines, words, and
%%%                        characters.  This is produced by Robert
%%%                        Solovay's checksum utility.",
%%%  }
%%% ====================================================================
%
% "Chicago" BibTeX style, chicago.bst
% ===================================
%
% BibTeX `chicago' style file for BibTeX version 0.99c, LaTeX version 2.09
% Place it in a file called chicago.bst in the BibTeX search path.
% You need to include chicago.sty as a \documentstyle option.
% (Placing it in the same directory as the LaTeX document should also work.)
% This "chicago" style is based on newapa.bst (American Psych. Assoc.)
% found at ymir.claremont.edu.
%
%   Citation format: (author-last-name year)
%             (author-last-name and author-last-name year)
%             (author-last-name, author-last-name, and author-last-name year)
%             (author-last-name et al. year)
%             (author-last-name)
%             author-last-name (year)
%             (author-last-name and author-last-name)
%             (author-last-name et al.)
%             (year) or (year,year)
%             year or year,year
%
%   Reference list ordering: alphabetical by author or whatever passes
%    for author in the absence of one.
%
% This BibTeX style has support for abbreviated author lists and for
%    year-only citations.  This is done by having the citations
%    actually look like
%
%    \citeauthoryear{full-author-info}{abbrev-author-info}{year}
%
% The LaTeX style has to have the following (or similar)
%
%     \let\@internalcite\cite
%     \def\fullcite{\def\citeauthoryear##1##2##3{##1, ##3}\@internalcite}
%     \def\fullciteA{\def\citeauthoryear##1##2##3{##1}\@internalcite}
%     \def\shortcite{\def\citeauthoryear##1##2##3{##2, ##3}\@internalcite}
%     \def\shortciteA{\def\citeauthoryear##1##2##3{##2}\@internalcite}
%     \def\citeyear{\def\citeauthoryear##1##2##3{##3}\@internalcite}
%
% These TeX macro definitions are found in chicago.sty. Additional
% commands to manipulate different components of a citation can be defined
% so that, for example, you can list author's names without parentheses
% if using a citation as a noun or object in a sentence.
%
% This file was originally copied from newapa.bst at ymir.claremont.edu.
%
% Features of chicago.bst:
% =======================
%
% - full names used in citations, but abbreviated citations are available
%   (see above)
% - if an entry has a "month", then the month and year are also printed
%   as part of that bibitem.
% - all conjunctions use "and" instead of "\&"
% - major modification from Chicago Manual of Style (13th ed.) is that
%   only the first author in a reference appears last name first-
%   additional authors appear as J. Q. Public.
% - pages are listed as "pp. xx-xx" in all entry types except
%   article entries.
% - book, inbook, and manual use "location: publisher" (or organization)
%   for address and publisher. All other types list publishers separately.
% - "pp." are used to identify page numbers for all entry types except
%   articles.
% - organization is used as a citation label if neither author nor editor
%   is present (for manuals).
% - "et al." is used for long author and editor lists, or when "others"
%   is used.
%
% Modifications and bug fixes from newapa.bst:
% ===========================================
%
%   - added month, year to bib entries if month is present
%   - fixed bug with In proceedings, added necessary comma after title
%   - all conjunctions changed to "and" from "\&"
%   - fixed bug with author labels in my.full.label: "et al." now is
%        generated when "others" is an author name
%   - major modification from Chicago Manual of Style (13th ed.) is that
%     only the first author in a reference appears last name first-
%     additional authors appear as J. Q. Public.
%   - pages are listed as "pp. xx-xx" in all entry types except
%     article entries. Unnecessary (IMHO) "()" around page numbers
%     were removed, and page numbers now don't end with a period.
%   - created chicago.sty for use with this bibstyle (required).
%   - fixed bugs in FUNCTION {format.vol.num.pages} for missing volume,
%     number, and /or pages. Renamed to format.jour.vol.
%   - fixed bug in formatting booktitles: additional period an error if
%     book has a volume.
%   - fixed bug: editors usually given redundant period before next clause
%     (format.editors.dot) removed.
%   - added label support for organizations, if both author and editor
%     are missing (from alpha.bst). If organization is too long, then
%     the key field is used for abbreviated citations.
%   - In proceedings or books of several volumes, no comma was written
%     between the "Volume x" and the page numbers (this was intentional
%     in newapa.bst). Fixed.
%   - Some journals may not have volumes/numbers, only month/year (eg.
%     IEEE Computer). Fixed bug in article style that assumed volume/number
%     was always present.
%
% Original documentation for newapa.sty:
% =====================================
%
% This version was made by modifying the master file made by
% Oren Patashnik (PATASHNIK@SCORE.STANFORD.EDU), and the 'named' BibTeX
% style of Peter F. Patel-Schneider.
%
% Copyright (C) 1985, all rights reserved.
% Copying of this file is authorized only if either
% (1) you make absolutely no changes to your copy, including name, or
% (2) if you do make changes, you name it something other than 'newapa.bst'.
% There are undoubtably bugs in this style.  If you make bug fixes,
% improvements, etc.  please let me know.  My e-mail address is:
%    spencer@cgrg.ohio.state.edu or 71160.3141@compuserve.com
%
% This style was made from 'plain.bst', 'named.bst', and 'apalike.bst',
% with lots of tweaking to make it look like APA style, along with tips
% from Young Ryu and Brian Reiser's modifications of 'apalike.bst'.

ENTRY
  { address
    author
    booktitle
    chapter
    edition
    editor
    howpublished
    institution
    journal
    key
    month
    note
    number
    organization
    pages
    publisher
    school
    series
    title
    type
    volume
    year
  }
  {}
  { label.year extra.label sort.year sort.label }

INTEGERS { output.state before.all mid.sentence after.sentence after.block }

%MD "\&" "and" replacement
%
STRINGS { s t u ncand}

FUNCTION {init.state.consts}
{ #0 'before.all :=
  #1 'mid.sentence :=
  #2 'after.sentence :=
  #3 'after.block :=
  "\&" 'ncand := 
}


FUNCTION {output.nonnull}
{ 's :=
  output.state mid.sentence =
    { ", " * write$ }
    { output.state after.block =
    { add.period$ write$
      newline$
      "\newblock " write$
    }
    { output.state before.all =
        'write$
        { add.period$ " " * write$ }
      if$
    }
      if$
      mid.sentence 'output.state :=
    }
  if$
  s
}

% Use a colon to separate output. Used only for address/publisher
% combination in book/inbook types, address/institution for manuals,
% and organization:publisher for proceedings (inproceedings).
%
FUNCTION {output.nonnull.colon}
{ 's :=
  output.state mid.sentence =
    { ": " * write$ }
    { output.state after.block =
    { add.period$ write$
      newline$
      "\newblock " write$
    }
    { output.state before.all =
        'write$
        { add.period$ " " * write$ }
      if$
    }
      if$
      mid.sentence 'output.state :=
    }
  if$
  s
}

FUNCTION {output}
{ duplicate$ empty$
    'pop$
    'output.nonnull
  if$
}

FUNCTION {output.colon}
{ duplicate$ empty$
    'pop$
    'output.nonnull.colon
  if$
}

FUNCTION {output.check}
{ 't :=
  duplicate$ empty$
    { pop$ "empty " t * " in " * cite$ * warning$ }
    'output.nonnull
  if$
}

FUNCTION {output.check.colon}
{ 't :=
  duplicate$ empty$
    { pop$ "empty " t * " in " * cite$ * warning$ }
    'output.nonnull.colon
  if$
}

FUNCTION {output.year.check}
{ year empty$
     { "empty year in " cite$ * warning$ }
     { write$
        " " year * extra.label *
%MD
% never write the month
     "" * 
%       month empty$
%          { ")" * }
%          { ", " * month * ")" * }
%       if$
       mid.sentence 'output.state :=
     }
  if$
}


FUNCTION {fin.entry}
{ add.period$
  write$
  newline$
}

FUNCTION {new.block}
{ output.state before.all =
    'skip$
    { after.block 'output.state := }
  if$
}

FUNCTION {new.sentence}
{ output.state after.block =
    'skip$
    { output.state before.all =
    'skip$
    { after.sentence 'output.state := }
      if$
    }
  if$
}

FUNCTION {not}
{   { #0 }
    { #1 }
  if$
}

FUNCTION {and}
{   'skip$
    { pop$ #0 }
  if$
}

FUNCTION {or}
{   { pop$ #1 }
    'skip$
  if$
}

FUNCTION {new.block.checka}
{ empty$
    'skip$
    'new.block
  if$
}

FUNCTION {new.block.checkb}
{ empty$
  swap$ empty$
  and
    'skip$
    'new.block
  if$
}

FUNCTION {new.sentence.checka}
{ empty$
    'skip$
    'new.sentence
  if$
}

FUNCTION {new.sentence.checkb}
{ empty$
  swap$ empty$
  and
    'skip$
    'new.sentence
  if$
}

FUNCTION {field.or.null}
{ duplicate$ empty$
    { pop$ "" }
    'skip$
  if$
}

%
% Emphasize the top string on the stack.
%
FUNCTION {emphasize}
{ duplicate$ empty$
    { pop$ "" }
    { "{\em " swap$ * "}" * }
  if$
}

%
% Emphasize the top string on the stack, but add a trailing space.
%
FUNCTION {emphasize.space}
{ duplicate$ empty$
    { pop$ "" }
    { "{\em " swap$ * "\/}" * }
  if$
}

INTEGERS { nameptr namesleft numnames }
%
% Format bibliographical entries with the first author last name first,
% and subsequent authors with initials followed by last name.
% All names are formatted in this routine.
%
FUNCTION {format.names}
{ 's :=
  #1 'nameptr :=               % nameptr = 1;
  s num.names$ 'numnames :=    % numnames = num.name$(s);
%
%MD, max 4 authors 
% numnames #4 >
% { #1 'numnames := } 
% { }
% if$
% #1 'numnames :=
%
%
  numnames 'namesleft :=
    { namesleft #0 > }

    { nameptr #1 =
        {s nameptr "{vv~}{ll}{, jj}{ f{}}" format.name$ 't := }
        {s nameptr "{vv~}{ll}{, jj}{ f{}}" format.name$ 't := }
%MD, SG
%        {s nameptr "{f.~}{vv~}{ll}{, jj}" format.name$ 't := }
      if$
      nameptr #1 >
        { namesleft #1 >
              { ", " * t * }
              { numnames #2 >
                  { "," * }
                  { "," * }
%MD,SG
%                  'skip$
                if$
                t "others" =
                    { " et~al." * }
%MD,SG for Neural Computation
                    { " " * ncand * " " * t * } % from Chicago Manual of Style
                  if$
               }
               if$
             }
            't
        if$
        nameptr #1 + 'nameptr :=          % nameptr += 1;
        namesleft #1 - 'namesleft :=      % namesleft =- 1;
    }
  while$
}

FUNCTION {my.full.label}
{ 's :=
  #1 'nameptr :=               % nameptr = 1;
  s num.names$ 'numnames :=    % numnames = num.name$(s);

%
% MD  einfach code wiederholen und et.al drankleben.
 numnames #4 >
 { #1 'numnames := 

  s nameptr "{vv~}{ll}" format.name$ " et~al." *
 } 
 { 

  numnames 'namesleft :=
    { namesleft #0 > }

    { s nameptr "{vv~}{ll}" format.name$ 't :=  % get the next name
      nameptr #1 >
        { namesleft #1 >
              { ", " * t * }
              { numnames #2 >
                  { "," * }    
%                  { "," * }
                 'skip$
%MD,SG
                if$
                t "others" =
                    { " et~al." * }
%MD,SG for Neural Computation
                    { " " * ncand * " " * t * } % from Chicago Manual of Style
                  if$
               }
               if$
             }
            't
        if$
        nameptr #1 + 'nameptr :=          % nameptr += 1;
        namesleft #1 - 'namesleft :=      % namesleft =- 1;
    }
  while$
 } if$
}

FUNCTION {format.names.fml}
%
% Format names in "familiar" format, with first initial followed by
% last name. Like format.names, ALL names are formatted.
%
{ 's :=
  #1 'nameptr :=               % nameptr = 1;
  s num.names$ 'numnames :=    % numnames = num.name$(s);
  numnames 'namesleft :=
    { namesleft #0 > }

    { s nameptr "{f.~}{vv~}{ll}{, jj}" format.name$ 't :=

      nameptr #1 >
        { namesleft #1 >
              { ", " * t * }
               { numnames #2 >
                    { "," * }
%                    { "," * }                  
%MD,SG
                    'skip$
                  if$
                  t "others" =
                        { " et~al." * }
%                        { " and " * t * }
                       { " " * ncand * " " * t * }
                      if$
                }
               if$
             }
            't
        if$
        nameptr #1 + 'nameptr :=          % nameptr += 1;
        namesleft #1 - 'namesleft :=      % namesleft =- 1;
    }
  while$
}

%MD added add.period for Cerebral Cortex
FUNCTION {format.authors}
{ author empty$
    { "" }
    { author format.names add.period$}
  if$
}

FUNCTION {format.key}
{ empty$
    { key field.or.null }
    { "" }
  if$
}

%
% Format editor names for use in the "in" types: inbook, incollection,
% inproceedings: first initial, then last names. When editors are the
% LABEL for an entry, then format.editor is used which lists editors
% by last name first.
%
FUNCTION {format.editors.fml}
{ editor empty$
    { "" }
    { editor format.names.fml
      editor num.names$ #1 >
    { " (Eds.)" * }
    { " (Ed.)" * }
      if$
    }
  if$
}

%
% Format editor names for use in labels, last names first.
%
FUNCTION {format.editors}
{ editor empty$
    { "" }
    { editor format.names
      editor num.names$ #1 >
    { " (Eds.)" * }
    { " (Ed.)" * }
      if$
    }
  if$
}

FUNCTION {format.title}
{ title empty$
    { "" }
    { title "t" change.case$ }
  if$
}

% Note that the APA style requres case changes
% in article titles. The following does not
% change cases. If you perfer it, uncomment the
% following and comment out the above.

%FUNCTION {format.title}
%{ title empty$
%    { "" }
%    { title }
%  if$
%}

FUNCTION {n.dashify}
{ 't :=
  ""
    { t empty$ not }
    { t #1 #1 substring$ "-" =
    { t #1 #2 substring$ "--" = not
        { "--" *
          t #2 global.max$ substring$ 't :=
        }
        {   { t #1 #1 substring$ "-" = }
        { "-" *
          t #2 global.max$ substring$ 't :=
        }
          while$
        }
      if$
    }
    { t #1 #1 substring$ *
      t #2 global.max$ substring$ 't :=
    }
      if$
    }
  while$
}

FUNCTION {format.btitle}
{ edition empty$
  { title emphasize }
  { title empty$
    { title emphasize }
    { volume empty$     % gnp - check for volume, then don't need period
       { "{\em " title * "\/} (" * edition * " ed.)" * "." * }
       { "{\em " title * "\/} (" * edition * " ed.)" * }
      if$
    }
    if$
  }
  if$
}

FUNCTION {format.emphasize.booktitle}
{ edition empty$
  { booktitle emphasize }
  { booktitle empty$
    { booktitle emphasize }
    { volume empty$    % gnp - extra period an error if book has a volume
        { "{\em " booktitle * "\/} (" * edition * " ed.)" * "." *}
        { "{\em " booktitle * "\/} (" * edition * " ed.)" * }
      if$
      }
    if$
    }
  if$
  }


FUNCTION {tie.or.space.connect}
{ duplicate$ text.length$ #3 <
    { "~" }
    { " " }
  if$
  swap$ * *
}

FUNCTION {either.or.check}
{ empty$
    'pop$
    { "can't use both " swap$ * " fields in " * cite$ * warning$ }
  if$
}

FUNCTION {format.bvolume}
{ volume empty$
    { "" }
    { "Volume" volume tie.or.space.connect % gnp - changed to mixed case
      series empty$
        'skip$
        { " of " * series emphasize * }
      if$
      "volume and number" number either.or.check
    }
  if$
}

FUNCTION {format.number.series}
{ volume empty$
    { number empty$
    { series field.or.null }
    { output.state mid.sentence =
        { "Number" } % gnp - changed to mixed case always
        { "Number" }
      if$
      number tie.or.space.connect
      series empty$
        { "there's a number but no series in " cite$ * warning$ }
        { " in " * series * }
      if$
    }
      if$
    }
    { "" }
  if$
}

INTEGERS { multiresult }

FUNCTION {multi.page.check}
{ 't :=
  #0 'multiresult :=
    { multiresult not
      t empty$ not
      and
    }
    { t #1 #1 substring$
      duplicate$ "-" =
      swap$ duplicate$ "," =
      swap$ "+" =
      or or
    { #1 'multiresult := }
    { t #2 global.max$ substring$ 't := }
      if$
    }
  while$
  multiresult
}

FUNCTION {format.pages}
{ pages empty$
  { "" }
  { pages multi.page.check
	{ "pp.\ " pages n.dashify tie.or.space.connect } % gnp - removed ()
	{ "pp.\ " pages tie.or.space.connect }
    if$
  }
  if$
}

% By Young (and Spencer)
% GNP - fixed bugs with missing volume, number, and/or pages
%
% Format journal, volume, number, pages for article types.
%
FUNCTION {format.jour.vol}
{ journal empty$
    { "no journal in " cite$ * warning$
      "" }
% MD: modified for Cerebral Cortex
%    { journal emphasize.space }
     { journal purify$ add.period$ }
    if$
  number empty$
    { volume empty$
       { "no number and no volume in " cite$ * warning$
         "" * }
       { "~{\em " * Volume * "}" * }
      if$
    }
    { volume empty$
      {"no volume for " cite$ * warning$
       "~(" * number * ")" * }
      { "~" *
        volume emphasize.space
        "(" * number * ")" * * }
      if$
    }
  if$
  pages empty$
    {"page numbers missing in " cite$ * warning$
     "" * } % gnp - place a null string on the stack for output
    { duplicate$ empty$
      { pop$ format.pages }
%MD: changed to :
      { ":" *  pages n.dashify * } % gnp - removed pp. for articles
      if$
    }
  if$
}

FUNCTION {format.chapter.pages}
{ chapter empty$
    'format.pages
    { type empty$
        { "Chapter" } % gnp - changed to mixed case
        { type "t" change.case$ }
      if$
      chapter tie.or.space.connect
      pages empty$
        {"page numbers missing in " cite$ * warning$} % gnp - added check
        { ", " * format.pages * }
      if$
    }
  if$
}

FUNCTION {format.in.ed.booktitle}
{ booktitle empty$
  { "" }
  { editor empty$
    { "In " format.emphasize.booktitle * }
    { "In " format.editors.fml * ", " * format.emphasize.booktitle * }
    if$
  }
  if$
}

FUNCTION {format.thesis.type}
{ type empty$
    'skip$
    { pop$
      type "t" change.case$
    }
  if$
}

FUNCTION {format.tr.number}
{ type empty$
    { "Technical Report" }
    'type
  if$
  number empty$
    { "t" change.case$ }
    { number tie.or.space.connect }
  if$
}

FUNCTION {format.article.crossref}
{ "See"
  "\citeN{" * crossref * "}" *
}

FUNCTION {format.crossref.editor}
{ editor #1 "{vv~}{ll}" format.name$
  editor num.names$ duplicate$
  #2 >
    { pop$ " et~al." * }
    { #2 <
    'skip$
    { editor #2 "{ff }{vv }{ll}{ jj}" format.name$ "others" =
        { " et~al." * }
%MD,SG for Neural Computation
        { " \& " * editor #2 "{vv~}{ll}" format.name$ * }
      if$
    }
      if$
    }
  if$
}

FUNCTION {format.book.crossref}
{ volume empty$
    { "empty volume in " cite$ * "'s crossref of " * crossref * warning$
      "In "
    }
    { "Volume" volume tie.or.space.connect % gnp - changed to mixed case
      " of " *
    }
  if$
  editor empty$
  editor field.or.null author field.or.null =
  or
    { key empty$
    { series empty$
        { "need editor, key, or series for " cite$ * " to crossref " *
          crossref * warning$
          "" *
        }
        { "{\em " * series * "\/}" * }
      if$
    }
    { key * }
      if$
    }
    { format.crossref.editor * }
  if$
  " \citeN{" * crossref * "}" *
}

FUNCTION {format.incoll.inproc.crossref}
{ "See"
  " \citeN{" * crossref * "}" *
}

% format.lab.names:
%
% determines "short" names for the abbreviated author information.
% "Long" labels are created in calc.label, using the routine my.full.label
% to format author and editor fields.
%
% There are 4 cases for labels.   (n=3 in the example)
% a) one author             Foo
% b) one to n               Foo, Bar and Baz
% c) use of "and others"    Foo, Bar et al.
% d) more than n            Foo et al.
%
FUNCTION {format.lab.names}
{ 's :=
  s num.names$ 'numnames :=
  numnames #2 >    % change number to number of others allowed before
		   % forcing "et al".
    { s #1 "{vv~}{ll}" format.name$ " et~al." * }
    {
      numnames #1 - 'namesleft :=
      #2 'nameptr :=
      s #1 "{vv~}{ll}" format.name$
	{ namesleft #0 > }
	{ nameptr numnames =
	    { s nameptr "{ff }{vv }{ll}{ jj}" format.name$ "others" =
		{ " et~al." * }
%MD,SG
		{ ", " * s nameptr "{vv~}{ll}" format.name$ * }
	      if$
	    }
	    { ", " * s nameptr "{vv~}{ll}" format.name$ * }
	  if$
	  nameptr #1 + 'nameptr :=
	  namesleft #1 - 'namesleft :=
	}
      while$
    }
  if$
}

FUNCTION {author.key.label}
{ author empty$
    { key empty$
          { "no key, author in " cite$ * warning$
            cite$ #1 #3 substring$ }
         'key
      if$
    }
    { author format.lab.names }
  if$
}

FUNCTION {editor.key.label}
{ editor empty$
    { key empty$
          { "no key, editor in " cite$ * warning$
            cite$ #1 #3 substring$ }
          'key
        if$
     }
     { editor format.lab.names }
  if$
}

FUNCTION {author.key.organization.label}
%
% added - gnp. Provide label formatting by organization if author is null.
%
{ author empty$
    { organization empty$
	{ key empty$
	    { "no key, author or organization in " cite$ * warning$
              cite$ #1 #3 substring$ }
	    'key
	  if$
	}
        { organization }
      if$
    }
    { author format.lab.names }
  if$
}

FUNCTION {editor.key.organization.label}
%
% added - gnp. Provide label formatting by organization if editor is null.
%
{ editor empty$
    { organization empty$
	{ key empty$
	    { "no key, editor or organization in " cite$ * warning$
              cite$ #1 #3 substring$ }
	    'key
	  if$
	}
        { organization }
      if$
    }
    { editor format.lab.names }
  if$
}

FUNCTION {author.editor.key.label}
{ author empty$
    { editor empty$
          { key empty$
               { "no key, author, or editor in " cite$ * warning$
                 cite$ #1 #3 substring$ }
             'key
           if$
         }
          { editor format.lab.names }
      if$
    }
    { author format.lab.names }
  if$
}

FUNCTION {calc.label}
%
% Changed - GNP. See also author.organization.sort, editor.organization.sort
% Form label for BibTeX entry. The classification of which fields are used
% for which type of entry (book, inbook, etc.) are taken from alpha.bst.
% The change here from newapa is to also include organization as a
% citation label if author or editor is missing.
%
{ type$ "book" =
  type$ "inbook" =
  or
    'author.editor.key.label
    { type$ "proceedings" =
	'editor.key.organization.label
	{ type$ "manual" =
	    'author.key.organization.label
	    'author.key.label
	  if$
	}
      if$
    }
  if$

  author empty$  % generate the full label citation information.
    { editor empty$
        { organization empty$
           { "no author, editor, or organization in " cite$ * warning$
             "??" }
           { organization }
           if$
        }
        { editor my.full.label }
        if$
    }
    { author my.full.label }
  if$

% leave label on the stack, to be popped when required.

  "}{" * swap$ * "}{" *
%  year field.or.null purify$ #-1 #4 substring$ *
%
% save the year for sort processing afterwards (adding a, b, c, etc.)
%
  year field.or.null purify$ #-1 #4 substring$
  'label.year :=
}

FUNCTION {output.bibitem}
{ newline$

  "\bibitem[\protect\citeauthoryear{" write$
  calc.label write$
%MD, AND test
%MD 14.05.04, removed for compatibility with natbib
% "and" 'ncand :=
%  calc.label write$
  "" 'ncand :=
%
  sort.year write$
  "}]{" write$

  cite$ write$
  "}" write$
  newline$
  ""
  before.all 'output.state :=
}

FUNCTION {article}
{ output.bibitem
  format.authors
  "author" output.check
  author format.key output          % added
  output.year.check                 % added
  new.block
  format.title
  "title" output.check
  new.block
  crossref missing$
    { format.jour.vol output
    }
    { format.article.crossref output.nonnull
      format.pages output
    }
  if$
  new.block
  note output
  fin.entry
}

FUNCTION {book}
{ output.bibitem
  author empty$
    { format.editors
	  "author and editor" output.check }
    { format.authors
	  output.nonnull
      crossref missing$
    	{ "author and editor" editor either.or.check }
    	'skip$
      if$
    }
  if$
  output.year.check       % added
  new.block
  format.btitle
  "title" output.check
  crossref missing$
    { format.bvolume output
      new.block
      format.number.series output
      new.sentence
      address output
      publisher "publisher" output.check.colon
    }
    { new.block
      format.book.crossref output.nonnull
    }
  if$
  new.block
  note output
  fin.entry
}

FUNCTION {booklet}
{ output.bibitem
  format.authors output
  author format.key output          % added
  output.year.check                 % added
  new.block
  format.title
  "title" output.check
  new.block
  howpublished output
  address output
  new.block
  note output
  fin.entry
}

FUNCTION {inbook}
{ output.bibitem
  author empty$
    { format.editors
      "author and editor" output.check
    }
    { format.authors output.nonnull
      crossref missing$
    { "author and editor" editor either.or.check }
    'skip$
      if$
    }
  if$
  output.year.check                 % added
  new.block
  format.btitle
  "title" output.check
  crossref missing$
    { format.bvolume output
      format.chapter.pages
      "chapter and pages" output.check
      new.block
      format.number.series output
      new.sentence
      address output
      publisher
      "publisher" output.check.colon
    }
    { format.chapter.pages "chapter and pages" output.check
      new.block
      format.book.crossref output.nonnull
    }
  if$
  new.block
  note output
  fin.entry
}

FUNCTION {incollection}
{ output.bibitem
  format.authors
  "author" output.check
  author format.key output       % added
  output.year.check              % added
  new.block
  format.title
  "title" output.check
  new.block
  crossref missing$
  { format.in.ed.booktitle
    "booktitle" output.check
    format.bvolume output
    format.number.series output
    format.chapter.pages output % gnp - was special.output.nonnull
%                                 left out comma before page numbers
    new.sentence
    address output
    publisher "publisher" output.check.colon
  }
  { format.incoll.inproc.crossref
	output.nonnull
    format.chapter.pages output
  }
  if$
  new.block
  note output
  fin.entry
}

FUNCTION {inproceedings}
{ output.bibitem
  format.authors
  "author" output.check
  author format.key output            % added
  output.year.check                   % added
  new.block
  format.title
  "title" output.check
  new.block
  crossref missing$
    { format.in.ed.booktitle
	  "booktitle" output.check
      format.bvolume output
      format.number.series output
      address output
      format.pages output
      new.sentence
      organization output
      publisher output.colon
      }
    { format.incoll.inproc.crossref output.nonnull
      format.pages output
    }
  if$
  new.block
  note output
  fin.entry
}

FUNCTION {conference} { inproceedings }

FUNCTION {manual}
{ output.bibitem
  author empty$
    { editor empty$
      { organization "organization" output.check
        organization format.key output }  % if all else fails, use key
      { format.editors "author and editor" output.check }
      if$
    }
    { format.authors output.nonnull }
    if$
  output.year.check                 % added
  new.block
  format.btitle
  "title" output.check
  organization address new.block.checkb
% Reversed the order of "address" and "organization", added the ":".
  address output
  organization "organization" output.check.colon
%  address output
%  ":" output
%  organization output
  new.block
  note output
  fin.entry
}

FUNCTION {mastersthesis}
{ output.bibitem
  format.authors
  "author" output.check
  author format.key output          % added
  output.year.check                 % added
  new.block
  format.title
  "title" output.check
  new.block
  "Master's thesis" format.thesis.type output.nonnull
  school "school" output.check
  address output
  new.block
  note output
  fin.entry
}

FUNCTION {misc}
{ output.bibitem
  format.authors output
  author format.key output            % added
  output.year.check                   % added
  title howpublished new.block.checkb
  format.title output
  new.block
  howpublished output
  new.block
  note output
  fin.entry
}

FUNCTION {phdthesis}
{ output.bibitem
  format.authors
  "author" output.check
  author format.key output            % added
  output.year.check                   % added
  new.block
  format.btitle
  "title" output.check
  new.block
  "Ph.\ D. thesis" format.thesis.type output.nonnull
  school "school" output.check
  address output
  new.block
  note output
  fin.entry
}

FUNCTION {proceedings}
{ output.bibitem
  editor empty$
    { organization output
      organization format.key output }  % gnp - changed from author format.key
    { format.editors output.nonnull }
  if$
% author format.key output             % gnp - removed (should be either
%                                        editor or organization
  output.year.check                    % added (newapa)
  new.block
  format.btitle
  "title" output.check
  format.bvolume output
  format.number.series output
  address output
  new.sentence
  organization output
  publisher output.colon
  new.block
  note output
  fin.entry
}

FUNCTION {techreport}
{ output.bibitem
  format.authors
  "author" output.check
  author format.key output             % added
  output.year.check                    % added
  new.block
  format.title
  "title" output.check
  new.block
  format.tr.number output.nonnull
  institution
  "institution" output.check
  address output
  new.block
  note output
  fin.entry
}

FUNCTION {unpublished}
{ output.bibitem
  format.authors
  "author" output.check
  author format.key output              % added
  output.year.check                      % added
  new.block
  format.title
  "title" output.check
  new.block
  note "note" output.check
  fin.entry
}

FUNCTION {default.type} { misc }

MACRO {jan} {"January"}
MACRO {feb} {"February"}
MACRO {mar} {"March"}
MACRO {apr} {"April"}
MACRO {may} {"May"}
MACRO {jun} {"June"}
MACRO {jul} {"July"}
MACRO {aug} {"August"}
MACRO {sep} {"September"}
MACRO {oct} {"October"}
MACRO {nov} {"November"}
MACRO {dec} {"December"}
MACRO {ACMComputSurv} {"ACM Comput. Surv."}
MACRO {ACMOperSystRev} {"ACM Oper. Syst. Rev."}
MACRO {ACMSIGPLANNot} {"ACM SIGPLAN Not."}
MACRO {ACMTransDatabaseSyst} {"ACM Trans. Database Syst."}
MACRO {ACMTransGraph} {"ACM Trans. Graph."}
MACRO {ACMTransMathSoftw} {"ACM Trans. Math. Softw."}
MACRO {AIDS} {"AIDS"}
MACRO {AIPConfProc} {"AIP Conf. Proc."}
MACRO {ActaApplMath} {"Acta Appl. Math."}
MACRO {ActaMathSci} {"Acta Math. Sci."}
MACRO {ActaNeurobiolExp} {"Acta Neurobiol. Exp."}
MACRO {ActaNeurolScand} {"Acta Neurol. Scand."}
MACRO {ActaPhysPolB} {"Acta Phys. Pol. B"}
MACRO {ActaPhysiolScand} {"Acta Physiol. Scand."}
MACRO {ActaPsychol} {"Acta Psychol."}
MACRO {AdaptBehav} {"Adapt. Behav."}
MACRO {AdvApplProbab} {"Adv. Appl. Probab."}
MACRO {AdvChemPhys} {"Adv. Chem. Phys."}
MACRO {AdvComputMath} {"Adv. Comput. Math."}
MACRO {AdvDrugDelivRev} {"Adv. Drug Deliv. Rev."}
MACRO {AdvExpMedBiol} {"Adv. Exp. Med. Biol."}
MACRO {AdvMath} {"Adv. Math."}
MACRO {AdvNeuralInfProcessSyst} {"Adv. Neural Inf. Process. Syst."}
MACRO {AdvPhys} {"Adv. Phys."}
MACRO {AktuelleNeurol} {"Aktuelle Neurol."}
MACRO {Algorithmica} {"Algorithmica"}
MACRO {AlzheimersDement} {"Alzheimers Dement."}
MACRO {AmJNeuroradiol} {"Am. J. Neuroradiol."}
MACRO {AmJPhysiol} {"Am. J. Physiol."}
MACRO {AmJPhys} {"Am. J. Phys."}
MACRO {AmNat} {"Am. Nat."}
MACRO {AmPsychol} {"Am. Psychol."}
MACRO {AmStat} {"Am. Stat."}
MACRO {AnalBioanalChem} {"Anal. Bioanal. Chem."}
MACRO {AnalChem} {"Anal. Chem."}
MACRO {AnatEmbryol} {"Anat. Embryol."}
MACRO {AnatRec} {"Anat. Rec."}
MACRO {Anesthesiology} {"Anesthesiology"}
MACRO {AnimBehav} {"Anim. Behav."}
MACRO {AnimCogn} {"Anim. Cogn."}
MACRO {AnimLearnBehav} {"Anim. Learn. Behav."}
MACRO {AnnApplStat} {"Ann. Appl. Stat."}
MACRO {AnnMathStat} {"Ann. Math. Stat."}
MACRO {AnnMath} {"Ann. Math."}
MACRO {AnnNYAcadSci} {"Ann. N. Y. Acad. Sci."}
MACRO {AnnNeurol} {"Ann. Neurol."}
MACRO {AnnPhys} {"Ann. Phys."}
MACRO {AnnProbab} {"Ann. Probab."}
MACRO {AnnStat} {"Ann. Stat."}
MACRO {AnnuRevBiophysBiophysChem} {"Annu. Rev. Biophys. Biophys. Chem."}
MACRO {AnnuRevCondensMatterPhys} {"Annu. Rev. Condens. Matter Phys."}
MACRO {AnnuRevNeurosci} {"Annu. Rev. Neurosci."}
MACRO {AnnuRevPhysiol} {"Annu. Rev. Physiol."}
MACRO {AnnuRevPsychol} {"Annu. Rev. Psychol."}
MACRO {AnnuRevStatAppl} {"Annu. Rev. Stat. Appl."}
MACRO {ApplAlgebraEngCommunComput} {"Appl. Algebra Eng. Commun. Comput."}
MACRO {ApplMathComput} {"Appl. Math. Comput."}
MACRO {ApplMathLett} {"Appl. Math. Lett."}
MACRO {ApplPhysLett} {"Appl. Phys. Lett."}
MACRO {ApplSpectrosc} {"Appl. Spectrosc."}
MACRO {ArchPsychiatrNervenkr} {"Arch. Psychiatr. Nervenkr."}
MACRO {ArchSciPhysiol} {"Arch. Sci. Physiol."}
MACRO {Arxiv} {"ArXiv"}
MACRO {AutomRemoteControl} {"Autom. Remote Control"}
MACRO {AutonRobot} {"Auton. Robot."}
MACRO {BITNumerMath} {"BIT Numer. Math."}
MACRO {BMCBioinformatics} {"BMC Bioinformatics"}
MACRO {BMCNeurosciSuppl} {"BMC Neurosci. Suppl."}
MACRO {BMCNeurosci} {"BMC Neurosci."}
MACRO {BayesianStat} {"Bayesian Stat."}
MACRO {BehavBiol} {"Behav. Biol."}
MACRO {BehavBrainFunct} {"Behav. Brain Funct."}
MACRO {BehavBrainRes} {"Behav. Brain Res."}
MACRO {BehavBrainSci} {"Behav. Brain Sci."}
MACRO {BehavNeuralBiol} {"Behav. Neural Biol."}
MACRO {BehavNeurosci} {"Behav. Neurosci."}
MACRO {BehavResMethods} {"Behav. Res. Methods."}
MACRO {BellLabsTechJ} {"Bell Labs Tech. J."}
MACRO {BellSystTechJ} {"Bell Syst. Tech. J."}
MACRO {Biochemistry} {"Biochemistry"}
MACRO {BiochimBiophysActaBiomembr} {"Biochim. Biophys. Acta Biomembr."}
MACRO {BiochimBiophysActa} {"Biochim. Biophys. Acta"}
MACRO {BiolBull} {"Biol. Bull."}
MACRO {BiolCybern} {"Biol. Cybern."}
MACRO {BiolJLinnSocLond} {"Biol. J. Linn. Soc. Lond."}
MACRO {BiolPsychol} {"Biol. Psychol."}
MACRO {BiolRev} {"Biol. Rev."}
MACRO {Biology} {"Biology"}
MACRO {BiomJ} {"Biom. J."}
MACRO {BiomedEng} {"Biomed. Eng."}
MACRO {BiomedPharmacolJ} {"Biomed. Pharmacol. J."}
MACRO {BiomedTech} {"Biomed. Tech."}
MACRO {Biometrika} {"Biometrika"}
MACRO {BiophysJ} {"Biophys. J."}
MACRO {BiophysRevLett} {"Biophys. Rev. Lett."}
MACRO {Biorxiv} {"BioRxiv"}
MACRO {Biosystems} {"BioSystems"}
MACRO {BrainBehavEvol} {"Brain Behav. Evol."}
MACRO {BrainConnect} {"Brain Connect."}
MACRO {BrainLang} {"Brain Lang."}
MACRO {BrainNeuralNetw} {"Brain Neural Netw."}
MACRO {BrainResBull} {"Brain Res. Bull."}
MACRO {BrainResProtoc} {"Brain Res. Protoc."}
MACRO {BrainResRev} {"Brain Res. Rev."}
MACRO {BrainRes} {"Brain Res."}
MACRO {BrainStructFunct} {"Brain Struct. Funct."}
MACRO {BrainTopogr} {"Brain Topogr."}
MACRO {Brain} {"Brain"}
MACRO {BrazJPhys} {"Braz. J. Phys."}
MACRO {BriefBioinform} {"Brief. Bioinform."}
MACRO {BullJohnsHopkinsHosp} {"Bull. Johns Hopkins Hosp."}
MACRO {BullMathBiol} {"Bull. Math. Biol."}
MACRO {BullMemSocAnthropol} {"Bull. Mem. Soc. Anthropol."}
MACRO {CPPRep} {"CPP Rep."}
MACRO {CanJNeurolSci} {"Can. J. Neurol. Sci."}
MACRO {CellCalcium} {"Cell Calcium"}
MACRO {CellMolLifeSci} {"Cell Mol. Life. Sci."}
MACRO {CellPhysiolBiochem} {"Cell Physiol. Biochem."}
MACRO {CellRep} {"Cell Rep."}
MACRO {CellTissueRes} {"Cell Tissue Res."}
MACRO {Cell} {"Cell"}
MACRO {CerebCortexCommun} {"Cereb. Cortex Commun."}
MACRO {CerebCortex} {"Cereb. Cortex"}
MACRO {ChaosSolitonsFractals} {"Chaos Solitons Fractals"}
MACRO {Chaos} {"Chaos"}
MACRO {Chemphyschem} {"ChemPhysChem"}
MACRO {ClinNeurophysiol} {"Clin. Neurophysiol."}
MACRO {CognComput} {"Cogn. Comput."}
MACRO {CognNeurodyn} {"Cogn. Neurodyn."}
MACRO {CognSci} {"Cogn. Sci."}
MACRO {ColloidPolymSci} {"Colloid. Polym. Sci."}
MACRO {CommunACM} {"Commun. ACM"}
MACRO {CommunBiol} {"Commun. Biol."}
MACRO {CommunMathPhys} {"Commun. Math. Phys."}
MACRO {CommunMathSci} {"Commun. Math. Sci."}
MACRO {CommunNonlinearSciNumerSimul} {"Commun. Nonlinear Sci. Numer. Simul."}
MACRO {CommunStatSimulComput} {"Commun. Stat. Simul. Comput."}
MACRO {ComplexSyst} {"Complex Syst."}
MACRO {Complexity} {"Complexity"}
MACRO {ComptesRendusDeLacademieBulgDesSci} {"Comptes Rendus De Lacademie Bulg. Des Sci."}
MACRO {ComptesRendusMath} {"Comptes Rendus Math."}
MACRO {ComputBiolMed} {"Comput. Biol. Med."}
MACRO {ComputIntellNeurosci} {"Comput. Intell. Neurosci."}
MACRO {ComputPhysCommun} {"Comput. Phys. Commun."}
MACRO {ComputPhys} {"Comput. Phys."}
MACRO {ComputSciEng} {"Comput. Sci. Eng."}
MACRO {ComputSciRev} {"Comput. Sci. Rev."}
MACRO {ComputSci} {"Comput. Sci."}
MACRO {ComputStatDataAnal} {"Comput. Stat. Data Anal."}
MACRO {ComputVisSci} {"Comput. Vis. Sci."}
MACRO {Computer} {"Computer"}
MACRO {ConcurrComput} {"Concurr. Comput."}
MACRO {Cortex} {"Cortex"}
MACRO {Cryobiology} {"Cryobiology"}
MACRO {CurrBiol} {"Curr. Biol."}
MACRO {CurrOpinBehavSci} {"Curr. Opin. Behav. Sci."}
MACRO {CurrOpinNeurobiol} {"Curr. Opin. Neurobiol."}
MACRO {CurrOpinSystBiol} {"Curr. Opin. Syst. Biol."}
MACRO {DataMinKnowlDiscov} {"Data Min. Knowl. Discov."}
MACRO {Decision} {"Decision"}
MACRO {DevBrainRes} {"Dev. Brain Res."}
MACRO {DevDyn} {"Dev. Dyn."}
MACRO {DevNeurobiol} {"Dev. Neurobiol."}
MACRO {Development} {"Development"}
MACRO {DiscreteContinDynSyst} {"Discrete Contin. Dyn. Syst."}
MACRO {DiscreteDynNatSoc} {"Discrete Dyn. Nat. Soc."}
MACRO {Distill} {"Distill"}
MACRO {DocMath} {"Doc. Math."}
MACRO {DrDobbsJ} {"Dr. Dobbs J."}
MACRO {DrDobbsSourceb} {"Dr. Dobbs Sourceb."}
MACRO {EPL} {"EPL"}
MACRO {EURASIPJAdvSignalProcess} {"EURASIP J. Adv. Signal. Process."}
MACRO {EconGeogr} {"Econ. Geogr."}
MACRO {ElectroencephalogrClinNeurophysiol} {"Electroencephalogr. Clin. Neurophysiol."}
MACRO {ElectronJBusResMethods} {"Electron. J. Bus. Res. Methods."}
MACRO {ElectronJStat} {"Electron. J. Stat."}
MACRO {Elife} {"eLife"}
MACRO {Eneuro} {"eNeuro"}
MACRO {Epilepsia} {"Epilepsia"}
MACRO {EpilepsyBehav} {"Epilepsy Behav."}
MACRO {EpilepsyRes} {"Epilepsy Res."}
MACRO {EurBiophysJ} {"Eur. Biophys. J."}
MACRO {EurJBiochem} {"Eur. J. Biochem."}
MACRO {EurJNeurosciSuppl} {"Eur. J. Neurosci. Suppl."}
MACRO {EurJNeurosci} {"Eur. J. Neurosci."}
MACRO {EurJOperRes} {"Eur. J. Oper. Res."}
MACRO {EurNeuropsychopharmacol} {"Eur. Neuropsychopharmacol."}
MACRO {EurPhysJB} {"Eur. Phys. J. B"}
MACRO {EurPhysJSpecTop} {"Eur. Phys. J. Spec. Top."}
MACRO {EurPhysJ} {"Eur. Phys. J."}
MACRO {ExpBrainResSuppl} {"Exp. Brain Res. Suppl."}
MACRO {ExpBrainRes} {"Exp. Brain Res."}
MACRO {ExpGerontol} {"Exp. Gerontol."}
MACRO {ExpNeurol} {"Exp. Neurol."}
MACRO {Experientia} {"Experientia"}
MACRO {F1000research} {"F1000Research"}
MACRO {FortschritteDerPhysik} {"Fortschritte Der Physik"}
MACRO {Fractals} {"Fractals"}
MACRO {FrontApplMathStat} {"Front. Appl. Math. Stat."}
MACRO {FrontCellNeurosci} {"Front. Cell Neurosci."}
MACRO {FrontComputNeurosci} {"Front. Comput. Neurosci."}
MACRO {FrontHumNeurosci} {"Front. Hum. Neurosci."}
MACRO {FrontIntegrNeurosci} {"Front. Integr. Neurosci."}
MACRO {FrontNeuralCircuits} {"Front. Neural Circuits"}
MACRO {FrontNeuroanat} {"Front. Neuroanat."}
MACRO {FrontNeuroenergetics} {"Front. Neuroenergetics"}
MACRO {FrontNeuroeng} {"Front. Neuroeng."}
MACRO {FrontNeuroinform} {"Front. Neuroinform."}
MACRO {FrontNeurorobot} {"Front. Neurorobot."}
MACRO {FrontNeurosci} {"Front. Neurosci."}
MACRO {FrontPhysiol} {"Front. Physiol."}
MACRO {FrontPsychol} {"Front. Psychol."}
MACRO {FrontRobotAI} {"Front. Robot. AI"}
MACRO {FrontSynapticNeurosci} {"Front. Synaptic Neurosci."}
MACRO {FrontSystNeurosci} {"Front. Syst. Neurosci."}
MACRO {FujitsuSciTechJ} {"Fujitsu Sci. Tech. J."}
MACRO {Futura} {"Futura"}
MACRO {GIstItalAttuari} {"G. Ist. Ital. Attuari"}
MACRO {GazMedItalLomb} {"Gaz. Med. Ital. Lomb."}
MACRO {Glia} {"Glia"}
MACRO {HFSPJ} {"HFSPJ"}
MACRO {HearRes} {"Hear. Res."}
MACRO {Herz} {"Herz"}
MACRO {Hippocampus} {"Hippocampus"}
MACRO {HumBrainMapp} {"Hum. Brain Mapp."}
MACRO {HumMovSci} {"Hum. Mov. Sci."}
MACRO {IBMJResDev} {"IBM J. Res. Dev."}
MACRO {IEEEAnnHistComput} {"IEEE Ann. Hist. Comput."}
MACRO {IEEEDesTestComput} {"IEEE Des. Test. Comput."}
MACRO {IEEEEngMedBiolMag} {"IEEE Eng. Med. Biol. Mag."}
MACRO {IEEEJSolidStateCircuits} {"IEEE J. Solid State Circuits"}
MACRO {IEEEMicro} {"IEEE Micro"}
MACRO {IEEESignalProcessMag} {"IEEE Signal. Process. Mag."}
MACRO {IEEESpectr} {"IEEE Spectr."}
MACRO {IEEETransAudioElectroacoust} {"IEEE Trans. Audio Electroacoust."}
MACRO {IEEETransBiomedCircuitsSyst} {"IEEE. Trans. Biomed. Circuits Syst."}
MACRO {IEEETransBiomedEng} {"IEEE Trans. Biomed. Eng."}
MACRO {IEEETransCircuitsSystIIAnalogDigitSignalProcess} {"IEEE Trans. Circuits Syst. II Analog Digit. Signal."}
MACRO {IEEETransCircuitsSystIRegulPap} {"IEEE Trans. Circuits Syst. I Regul. Pap."}
MACRO {IEEETransComputAidedDesignIntegrCircuitsSyst} {"IEEE Trans. Comput. Aided Design Integr. Circuits Syst."}
MACRO {IEEETransComput} {"IEEE Trans. Comput."}
MACRO {IEEETransElectronComput} {"IEEE Trans. Electron. Comput."}
MACRO {IEEETransElectronDevices} {"IEEE Trans. Electron. Devices"}
MACRO {IEEETransInfTheory} {"IEEE Trans. Inf. Theory"}
MACRO {IEEETransKnowlDataEng} {"IEEE Trans. Knowl. Data Eng."}
MACRO {IEEETransMobileComput} {"IEEE Trans. Mobile Comput."}
MACRO {IEEETransNeuralNetwLearnSyst} {"IEEE Trans. Neural Netw. Learn. Syst."}
MACRO {IEEETransNeuralNetw} {"IEEE Trans. Neural Netw."}
MACRO {IEEETransPatternAnalMachIntel} {"IEEE Trans. Pattern Anal. Mach. Intel."}
MACRO {IEEETransRehabilEng} {"IEEE Trans. Rehabil. Eng."}
MACRO {IEEETransSpeechAudioProcess} {"IEEE Trans. Speech. Audio Process."}
MACRO {IEEETransSystManCybern} {"IEEE Trans. Syst. Man. Cybern."}
MACRO {IETSystBiol} {"IET Syst. Biol."}
MACRO {IMAJMathApplMedBiol} {"IMA J. Math. Appl. Med. Biol."}
MACRO {IRETransInfTheory} {"IRE Trans. Inf. Theory"}
MACRO {ISO} {"ISO"}
MACRO {IlNuovoCimentoA} {"Il Nuovo Cimento A"}
MACRO {IlNuovoCimento} {"Il Nuovo Cimento"}
MACRO {InfControl} {"Inf. Control"}
MACRO {InfProcessLett} {"Inf. Process. Lett."}
MACRO {InfProcessManag} {"Inf. Process. Manag."}
MACRO {IntJBifurcatChaos} {"Int. J. Bifurcat. Chaos."}
MACRO {IntJBioMedComput} {"Int. J. Bio. Med. Comput."}
MACRO {IntJComputVis} {"Int. J. Comput. Vis."}
MACRO {IntJHighPerformComputAppl} {"Int. J. High. Perform. Comput. Appl."}
MACRO {IntJHumComputInteract} {"Int. J. Hum. Comput. Interact."}
MACRO {IntJModPhysA} {"Int. J. Mod. Phys. A"}
MACRO {IntJNeuralSyst} {"Int. J. Neural Syst."}
MACRO {IntJNeurosci} {"Int. J. Neurosci."}
MACRO {IntJNumerAnalModel} {"Int. J. Numer. Anal. Model."}
MACRO {IntJPsychophysiol} {"Int. J. Psychophysiol."}
MACRO {Integration} {"Integration"}
MACRO {IntelTechnolJ} {"Intel. Technol. J."}
MACRO {InvestigOphthalmolVisSci} {"Investig. Ophthalmol. Vis. Sci."}
MACRO {IsrJMedSci} {"Isr. J. Med. Sci."}
MACRO {JAcoustSocAm} {"J. Acoust. Soc. Am."}
MACRO {JAlgorithm} {"J. Algorithm."}
MACRO {JAmChemSoc} {"J. Am. Chem. Soc."}
MACRO {JAmMedInfAssoc} {"J. Am. Med. Inf. Assoc."}
MACRO {JAmMedInformAssoc} {"J. Am. Med. Inform. Assoc."}
MACRO {JAmStatAssoc} {"J. Am. Stat. Assoc."}
MACRO {JAnat} {"J. Anat."}
MACRO {JApplMath} {"J. Appl. Math."}
MACRO {JApplProb} {"J. Appl. Prob."}
MACRO {JArtifIntellRes} {"J. Artif. Intell. Res."}
MACRO {JBehavDecisMak} {"J. Behav. Decis. Mak."}
MACRO {JBiolChem} {"J. Biol. Chem."}
MACRO {JBiolPhys} {"J. Biol. Phys."}
MACRO {JBiolsPhys} {"J. Biol. Phys."}
MACRO {JBiomedOpt} {"J. Biomed. Opt."}
MACRO {JCellPhysiol} {"J. Cell Physiol."}
MACRO {JCerebBloodFlowMetab} {"J. Cereb. Blood Flow Metab."}
MACRO {JChemNeuroanat} {"J. Chem. Neuroanat."}
MACRO {JChemPhys} {"J. Chem. Phys."}
MACRO {JClinNeurophysiol} {"J. Clin. Neurophysiol."}
MACRO {JClinPsychiatry} {"J. Clin. Psychiatry"}
MACRO {JCognNeurosci} {"J. Cogn. Neurosci."}
MACRO {JCombTheorySerA} {"J. Comb. Theory Ser. A"}
MACRO {JCompNeurol} {"J. Comp. Neurol."}
MACRO {JCompPhysiolA} {"J. Comp. Physiol. A"}
MACRO {JCompPhysiolPsychol} {"J. Comp. Physiol. Psychol."}
MACRO {JCompPhysiol} {"J. Comp. Physiol."}
MACRO {JCompPsychol} {"J. Comp. Psychol."}
MACRO {JComputGraphStat} {"J. Comput. Graph. Stat."}
MACRO {JComputNeurosci} {"J. Comput. Neurosci."}
MACRO {JDifferEqu} {"J. Differ. Equ."}
MACRO {JDynSystMeasControl} {"J. Dyn. Syst. Meas. Control"}
MACRO {JETPLett} {"JETP Lett."}
MACRO {JEconSurv} {"J. Econ. Surv."}
MACRO {JEducBehavStat} {"J. Educ. Behav. Stat."}
MACRO {JElectrocardiol} {"J. Electrocardiol."}
MACRO {JEvolBiochemPhysiol} {"J. Evol. Biochem. Physiol."}
MACRO {JExpPsycholHumPerceptPerform} {"J. Exp. Psychol. Hum. Percept. Perform."}
MACRO {JExpPsychol} {"J. Exp. Psychol."}
MACRO {JExpTheorPhys} {"J. Exp. Theor. Phys."}
MACRO {JGenPhysiol} {"J. Gen. Physiol."}
MACRO {JGlaciol} {"J. Glaciol."}
MACRO {JHirnforsch} {"J. Hirnforsch."}
MACRO {JHistochemCytochem} {"J. Histochem. Cytochem."}
MACRO {JImmunolMethods} {"J. Immunol. Methods."}
MACRO {JLSRF} {"JLSRF"}
MACRO {JMachLearnRes} {"J. Mach. Learn. Res."}
MACRO {JMathBiol} {"J. Math. Biol."}
MACRO {JMathNeurosci} {"J. Math. Neurosci."}
MACRO {JMathPhys} {"J. Math. Phys."}
MACRO {JMathPsychol} {"J. Math. Psychol."}
MACRO {JMedGenet} {"J. Med. Genet."}
MACRO {JMedSyst} {"J. Med. Syst."}
MACRO {JMicrosc} {"J. Microsc."}
MACRO {JMolHistol} {"J. Mol. Histol."}
MACRO {JMolNeurosci} {"J. Mol. Neurosci."}
MACRO {JMotBehav} {"J. Mot. Behav."}
MACRO {JNeuralEng} {"J. Neural Eng."}
MACRO {JNeuralTransm} {"J. Neural Transm."}
MACRO {JNeurobiol} {"J. Neurobiol."}
MACRO {JNeurochem} {"J. Neurochem."}
MACRO {JNeurocytol} {"J. Neurocytol."}
MACRO {JNeurolSci} {"J. Neurol. Sci."}
MACRO {JNeurophysiol} {"J. Neurophysiol."}
MACRO {JNeurosciMethods} {"J. Neurosci. Methods."}
MACRO {JNeurosciPsycholEcon} {"J. Neurosci. Psychol. Econ."}
MACRO {JNeurosciRes} {"J. Neurosci. Res."}
MACRO {JNeurosci} {"J. Neurosci."}
MACRO {JNeurotrauma} {"J. Neurotrauma"}
MACRO {JOOP} {"JOOP"}
MACRO {JOptSocAmA} {"J. Opt. Soc. Am. A"}
MACRO {JOpt} {"J. Opt."}
MACRO {JOrnithol} {"J. Ornithol."}
MACRO {JPhysAMathGen} {"J. Phys. A Math. Gen."}
MACRO {JPhysAMathTheor} {"J. Phys. A Math. Theor."}
MACRO {JPhysA} {"J. Phys. A"}
MACRO {JPhysColloq} {"J. Phys. Colloq."}
MACRO {JPhysCommun} {"J. Phys. Commun."}
MACRO {JPhysCondensMatter} {"J. Phys. Condens. Matter"}
MACRO {JPhysSocJapan} {"J. Phys. Soc. Japan"}
MACRO {JPhysiolPatholGen} {"J. Physiol. Pathol. Gen."}
MACRO {JPhysiol} {"J. Physiol."}
MACRO {JPsycholNeurol} {"J. Psychol. Neurol."}
MACRO {JPsychophysiol} {"J. Psychophysiol."}
MACRO {JRSocInterface} {"J. R. Soc. Interface"}
MACRO {JRStatSocSerBMethodol} {"J. R. Stat. Soc. Ser. B Methodol."}
MACRO {JRStatSocSerB} {"J. R. Stat. Soc. Ser. B"}
MACRO {JSimul} {"J. Simul."}
MACRO {JStatMechTheoryExp} {"J. Stat. Mech. Theory Exp."}
MACRO {JStatPhys} {"J. Stat. Phys."}
MACRO {JStatSoftw} {"J. Stat. Softw."}
MACRO {JTheorBiol} {"J. Theor. Biol."}
MACRO {JVisExp} {"J. Vis. Exp."}
MACRO {Kybernetik} {"Kybernetik"}
MACRO {LancetNeurol} {"Lancet Neurol."}
MACRO {Lancet} {"Lancet"}
MACRO {LearnMem} {"Learn. Mem."}
MACRO {LearnMotiv} {"Learn. Motiv."}
MACRO {LectMathLifeSci} {"Lect. Math. Life. Sci."}
MACRO {LectNotesComputSci} {"Lect. Notes Comput. Sci."}
MACRO {LinearAlgebraItsAppl} {"Linear Algebra Its Appl."}
MACRO {MachLearn} {"Mach. Learn."}
MACRO {MacromolRapidCommun} {"Macromol. Rapid. Commun."}
MACRO {Macromolecules} {"Macromolecules"}
MACRO {MagnResonMed} {"Magn. Reson. Med."}
MACRO {MagnesRes} {"Magnes. Res."}
MACRO {MarkovProcessRelatFields} {"Markov Process. Relat. Fields"}
MACRO {MaterToday} {"Mater. Today"}
MACRO {MathAnn} {"Math. Ann."}
MACRO {MathBiosciEng} {"Math. Biosci. Eng."}
MACRO {MathBiosci} {"Math. Biosci."}
MACRO {MathControlSignalsSyst} {"Math. Control Signals. Syst."}
MACRO {MathJaponica} {"Math. Japonica"}
MACRO {MathModelsMethodsApplSci} {"Math. Models Methods Appl. Sci."}
MACRO {MathProgram} {"Math. Program."}
MACRO {MathZ} {"Math. Z."}
MACRO {MedBiolEngComput} {"Med. Biol. Eng. Comput."}
MACRO {Memorandum} {"Memorandum"}
MACRO {Methods} {"Methods"}
MACRO {MolPsychiatry} {"Mol. Psychiatry"}
MACRO {MoscowUnivMathBull} {"Moscow Univ. Math. Bull."}
MACRO {MovDisord} {"Mov. Disord."}
MACRO {MultimedSyst} {"Multimed. Syst."}
MACRO {NachrKoenigGesellschWissGoettingenMathPhysKlasse} {"Nachr. Koenig. Gesellsch. Wiss. Goettingen Math. Phys. Klasse"}
MACRO {NanoLett} {"Nano. Lett."}
MACRO {NatCommun} {"Nat. Commun."}
MACRO {NatComputSci} {"Nat. Comput. Sci."}
MACRO {NatGenet} {"Nat. Genet."}
MACRO {NatMethods} {"Nat. Methods"}
MACRO {NatNanotechnol} {"Nat. Nanotechnol."}
MACRO {NatNeurosci} {"Nat. Neurosci."}
MACRO {NatNewBiol} {"Nat. New. Biol."}
MACRO {NatPhys} {"Nat. Phys."}
MACRO {NatPreced} {"Nat. Preced."}
MACRO {NatProtoc} {"Nat. Protoc."}
MACRO {NatRevGenet} {"Nat. Rev. Genet."}
MACRO {NatRevMolCellBiol} {"Nat. Rev. Mol. Cell Biol."}
MACRO {NatRevNeurol} {"Nat. Rev. Neurol."}
MACRO {NatRevNeurosci} {"Nat. Rev. Neurosci."}
MACRO {NatRev} {"Nat. Rev."}
MACRO {Nature} {"Nature"}
MACRO {Naturwissenschaften} {"Naturwissenschaften"}
MACRO {Nervenarzt} {"Nervenarzt"}
MACRO {NetwComputNeuralSyst} {"Netw. Comput. Neural Syst."}
MACRO {NetwNeurosci} {"Netw. Neurosci."}
MACRO {Network} {"Network"}
MACRO {NeuralComputAppl} {"Neural Comput. Appl."}
MACRO {NeuralComput} {"Neural Comput."}
MACRO {NeuralNetw} {"Neural Netw."}
MACRO {NeuralPlast} {"Neural Plast."}
MACRO {NeuralProcessLett} {"Neural Process. Lett."}
MACRO {NeurobiolAgin} {"Neurobiol. Agin."}
MACRO {NeurobiolDis} {"Neurobiol. Dis."}
MACRO {NeurobiolLearnMem} {"Neurobiol. Learn. Mem."}
MACRO {NeurochemInt} {"Neurochem. Int."}
MACRO {Neurocomputing} {"Neurocomputing"}
MACRO {Neuroforum} {"Neuroforum"}
MACRO {Neuroimage} {"Neuroimage"}
MACRO {Neuroinformatics} {"Neuroinformatics"}
MACRO {NeurolRes} {"Neurol. Res."}
MACRO {Neurology} {"Neurology"}
MACRO {NeuromorphicEng} {"Neuromorphic Eng."}
MACRO {NeuromorphicComputEng} {"Neuromorphic Comput. Eng."}
MACRO {Neuron} {"Neuron"}
MACRO {Neuropharmacology} {"Neuropharmacology"}
MACRO {Neuropsychology} {"Neuropsychology"}
MACRO {NeuropsychopharmacolRev} {"Neuropsychopharmacol. Rev."}
MACRO {Neuropsychopharmacology} {"Neuropsychopharmacology"}
MACRO {Neuroreport} {"Neuroreport"}
MACRO {NeurosciBiobehavRev} {"Neurosci. Biobehav. Rev."}
MACRO {NeurosciLett} {"Neurosci. Lett."}
MACRO {NeurosciResProgramBull} {"Neurosci. Res. Program Bull."}
MACRO {NeurosciRes} {"Neurosci. Res."}
MACRO {Neuroscience} {"Neuroscience"}
MACRO {Neuroscientist} {"Neuroscientist"}
MACRO {NewJPhys} {"New. J. Phys."}
MACRO {NewsPhysiolSci} {"News. Physiol. Sci."}
MACRO {NonlinearAnalRealWorldAppl} {"Nonlinear Anal. Real World Appl."}
MACRO {NonlinearAnalTheoryMethodsAppl} {"Nonlinear Anal. Theory Methods Appl."}
MACRO {NonlinearProcessGeophys} {"Nonlinear Process. Geophys."}
MACRO {Nonlinearity} {"Nonlinearity"}
MACRO {NotAJournal} {"WARNING: Not A Journal"}
MACRO {NovaActaLeopold} {"Nova Acta Leopold."}
MACRO {NuclPhysB} {"Nucl. Phys. B"}
MACRO {NucleicAcidsRes} {"Nucleic Acids Res."}
MACRO {NumerMath} {"Numer. Math."}
MACRO {OptCommun} {"Opt. Commun."}
MACRO {PLOSBiol} {"PLOS Biol."}
MACRO {PLOSComputBiol} {"PLOS Comput. Biol."}
MACRO {PLOSONE} {"PLOSONE"}
MACRO {Pain} {"Pain"}
MACRO {ParallelComput} {"Parallel Comput."}
MACRO {ParallelProcessLett} {"Parallel Process. Lett."}
MACRO {PatternRecognitLett} {"Pattern Recognit. Lett."}
MACRO {PatternRecognit} {"Pattern Recognit."}
MACRO {PeerjComputSci} {"PeerJ Comput. Sci."}
MACRO {PerceptMotSkills} {"Percept. Mot. Skills"}
MACRO {Perception} {"Perception"}
MACRO {PflugersArch} {"Pflugers Arch."}
MACRO {PhilosMag} {"Philos. Mag."}
MACRO {PhilosPsychol} {"Philos. Psychol."}
MACRO {PhilosTransRSocA} {"Philos. Trans. R. Soc. A"}
MACRO {PhilosTransRSocB} {"Philos. Trans. R. Soc. B"}
MACRO {PhilosTransRSoc} {"Philos. Trans. R. Soc."}
MACRO {PhysBiol} {"Phys. Biol."}
MACRO {PhysBl} {"Phys. Bl."}
MACRO {PhysLettA} {"Phys. Lett. A"}
MACRO {PhysLettB} {"Phys. Lett. B"}
MACRO {PhysMedBiol} {"Phys. Med. Biol."}
MACRO {PhysRep} {"Phys. Rep."}
MACRO {PhysRevA} {"Phys. Rev. A"}
MACRO {PhysRevB} {"Phys. Rev. B"}
MACRO {PhysRevD} {"Phys. Rev. D"}
MACRO {PhysRevE} {"Phys. Rev. E"}
MACRO {PhysRevLett} {"Phys. Rev. Lett."}
MACRO {PhysRevRes} {"Phys. Rev. Res."}
MACRO {PhysRevX} {"Phys. Rev. X"}
MACRO {PhysRev} {"Phys. Rev."}
MACRO {PhysToday} {"Phys. Today"}
MACRO {PhysZ} {"Phys. Z."}
MACRO {PhysicaA} {"Physica A"}
MACRO {PhysicaD} {"Physica D"}
MACRO {Physica} {"Physica"}
MACRO {Physics} {"Physics"}
MACRO {PhysiolBehav} {"Physiol. Behav."}
MACRO {PhysiolRev} {"Physiol. Rev."}
MACRO {Physiology} {"Physiology"}
MACRO {Polymer} {"Polymer"}
MACRO {PopulEcol} {"Popul. Ecol."}
MACRO {PraxInfVerarbKommun} {"Prax. Inf. Verarb. Kommun."}
MACRO {ProbabTheoryRelatFields} {"Probab. Theory Relat. Fields"}
MACRO {ProcBiolSci} {"Proc. Biol. Sci."}
MACRO {ProcCambrPhilSoc} {"Proc. Cambr. Phil. Soc."}
MACRO {ProcIEEE} {"Proc. IEEE"}
MACRO {ProcIRE} {"Proc. IRE"}
MACRO {ProcLondMathSoc} {"Proc. Lond. Math. Soc."}
MACRO {ProcMachLearnRes} {"Proc. Mach. Learn. Res."}
MACRO {ProcNatlAcadSciUSA} {"Proc. Natl. Acad. Sci. USA"}
MACRO {ProcPhysSocA} {"Proc. Phys. Soc. A"}
MACRO {ProcRSocB} {"Proc. R. Soc. B"}
MACRO {ProcVLDBEndow} {"Proc. VLDB Endow."}
MACRO {ProgBiophysMolBiol} {"Prog. Biophys. Mol. Biol."}
MACRO {ProgBiomedEng} {"Prog. Biomed. Eng."}
MACRO {ProgBrainRes} {"Prog. Brain Res."}
MACRO {ProgNeurobiol} {"Prog. Neurobiol."}
MACRO {ProgTheorPhysSuppl} {"Prog. Theor. Phys. Suppl."}
MACRO {ProgTheorPhys} {"Prog. Theor. Phys."}
MACRO {ProgrNatSci} {"Progr. Nat. Sci."}
MACRO {Protoplasma} {"Protoplasma"}
MACRO {Psychobiology} {"Psychobiology"}
MACRO {PsycholBull} {"Psychol. Bull."}
MACRO {PsycholMethods} {"Psychol. Methods"}
MACRO {PsycholMonogr} {"Psychol. Monogr."}
MACRO {PsycholRev} {"Psychol. Rev."}
MACRO {Psychopharmacology} {"Psychopharmacology"}
MACRO {Psychophysiology} {"Psychophysiology"}
MACRO {PublMathDebr} {"Publ. Math. Debr."}
MACRO {PublMath} {"Publ. Math."}
MACRO {QApplMath} {"Q. Appl. Math."}
MACRO {QJExpPsychol} {"Q. J. Exp. Psychol."}
MACRO {QRevBiophys} {"Q. Rev. Biophys."}
MACRO {ReScience} {"ReScience"}
MACRO {RegConfSerApplMath} {"Reg. Conf. Ser. Appl. Math."}
MACRO {RepProgPhys} {"Rep. Prog. Phys."}
MACRO {ResultsProblCellDiffer} {"Results Probl. Cell Differ."}
MACRO {RevModPhys} {"Rev. Mod. Phys."}
MACRO {RevPhysiolBiochemPharmacol} {"Rev. Physiol. Biochem. Pharmacol."}
MACRO {RevTrimHistolNormPat} {"Rev. Trim. Histol. Norm. Pat."}
MACRO {RiskAnal} {"Risk. Anal."}
MACRO {RobotAutonSyst} {"Robot. Auton. Syst."}
MACRO {SIAMJApplDynSyst} {"SIAM J. Appl. Dyn. Syst."}
MACRO {SIAMJApplMath} {"SIAM J. Appl. Math."}
MACRO {SIAMJComput} {"SIAM J. Comput."}
MACRO {SIAMJControlOptim} {"SIAM J. Control Optim."}
MACRO {SIAMJMathAnal} {"SIAM J. Math. Anal."}
MACRO {SIAMJMatrixAnalAppl} {"SIAM J. Matrix. Anal. Appl."}
MACRO {SIAMJSciComput} {"SIAM J. Sci. Comput."}
MACRO {SIAMJSciStatComput} {"SIAM J. Sci. Stat. Comput."}
MACRO {SIAMRev} {"SIAM Rev."}
MACRO {SIGARCHComputArchitNews} {"SIGARCH Comput. Archit. News."}
MACRO {ScandActuarJ} {"Scand. Actuar. J."}
MACRO {ScholarpediaJ} {"Scholarpedia J."}
MACRO {SciAdv} {"Sci. Adv."}
MACRO {SciAm} {"Sci. Am."}
MACRO {SciData} {"Sci. Data"}
MACRO {SciPostPhysLectNotes} {"Sci. Post. Phys. Lect. Notes."}
MACRO {SciRep} {"Sci. Rep."}
MACRO {Science} {"Science"}
MACRO {Seizure} {"Seizure"}
MACRO {SemNeurosci} {"Sem. Neurosci."}
MACRO {Sensors} {"Sensors"}
MACRO {SignalProcess} {"Signal Process."}
MACRO {Simulation} {"Simulation"}
MACRO {SocNeurosciAbstr} {"Soc. Neurosci. Abstr."}
MACRO {SomatosensMotRes} {"Somatosens. Mot. Res."}
MACRO {SovPhysSolidState} {"Sov. Phys. Solid. State."}
MACRO {SpektrumWiss} {"Spektrum Wiss."}
MACRO {StatComput} {"Stat. Comput."}
MACRO {StatMed} {"Stat. Med."}
MACRO {StatProbabLett} {"Stat. Probab. Lett."}
MACRO {StochDyn} {"Stoch. Dyn."}
MACRO {StochProcessTheirAppl} {"Stoch. Process. Their. Appl."}
MACRO {Stroke} {"Stroke"}
MACRO {StructMultidiscipOptim} {"Struct. Multidiscip. Optim."}
MACRO {StudApplMath} {"Stud. Appl. Math."}
MACRO {SupercomputFrontInnov} {"Supercomput. Front. Innov."}
MACRO {SurfSci} {"Surf. Sci."}
MACRO {SurvOphthalmol} {"Surv. Ophthalmol."}
MACRO {SwarmIntell} {"Swarm Intell."}
MACRO {TheorMathPhys} {"Theor. Math. Phys."}
MACRO {TheoryBiosci} {"Theory Biosci."}
MACRO {TheoryProbabAppl} {"Theory Probab. Appl."}
MACRO {ThinSolidFilms} {"Thin Solid Films"}
MACRO {TohokuJExpMed} {"Tohoku J. Exp. Med."}
MACRO {TrendsCognSci} {"Trends. Cogn. Sci."}
MACRO {TrendsGenet} {"Trends Genet."}
MACRO {TrendsNeurosci} {"Trends Neurosci."}
MACRO {TrendsPharmacolSci} {"Trends Pharmacol. Sci."}
MACRO {Unclear} {"WARNING: Unidentifiable Journal"}
MACRO {Unfallchirurg} {"Unfallchirurg"}
MACRO {Unknown} {"WARNING: Unknown Journal"}
MACRO {VLDBJ} {"VLDBJ"}
MACRO {VetJ} {"Vet. J."}
MACRO {VisNeurosci} {"Vis. Neurosci."}
MACRO {VisionRes} {"Vision Res."}
MACRO {ZEpileptol} {"Z. Epileptol."}
MACRO {ZNaturforsch} {"Z. Naturforsch."}
MACRO {ZPhysB} {"Z. Phys. B"}
MACRO {ZPhysChem} {"Z. Phys. Chem."}
MACRO {ZPhysC} {"Z. Phys. C"}
MACRO {ZPhys} {"Z. Phys."}
MACRO {ZTierpsychol} {"Z. Tierpsychol."}
MACRO {ZhEkspTeorFiz} {"Zh. Eksp. Teor. Fiz."}
MACRO {ZoolSci} {"Zool. Sci."}


%macros for the titles in the journal club bibliography


READ

FUNCTION {sortify}
{ purify$
  "l" change.case$
}

INTEGERS { len }

FUNCTION {chop.word}
{ 's :=
  'len :=
  s #1 len substring$ =
    { s len #1 + global.max$ substring$ }
    's
  if$
}


FUNCTION {sort.format.names}
{ 's :=
  #1 'nameptr :=
  ""
  s num.names$ 'numnames :=
  numnames 'namesleft :=
    { namesleft #0 > }
    { nameptr #1 >
          { "   " * }
         'skip$
      if$
      s nameptr "{vv{ } }{ll{ }}{  f{ }}{  jj{ }}" format.name$ 't :=
      nameptr numnames = t "others" = and
          { " et~al" * }
          { t sortify * }
      if$
      nameptr #1 + 'nameptr :=
      namesleft #1 - 'namesleft :=
    }
  while$
}

FUNCTION {sort.format.title}
{ 't :=
  "A " #2
    "An " #3
      "The " #4 t chop.word
    chop.word
  chop.word
  sortify
  #1 global.max$ substring$
}

FUNCTION {author.sort}
{ author empty$
    { key empty$
         { "to sort, need author or key in " cite$ * warning$
           "" }
         { key sortify }
      if$
    }
    { author sort.format.names }
  if$
}

FUNCTION {editor.sort}
{ editor empty$
    { key empty$
         { "to sort, need editor or key in " cite$ * warning$
           ""
         }
         { key sortify }
      if$
    }
    { editor sort.format.names }
  if$
}

FUNCTION {author.editor.sort}
{ author empty$
    { "missing author in " cite$ * warning$
      editor empty$
         { key empty$
             { "to sort, need author, editor, or key in " cite$ * warning$
               ""
             }
             { key sortify }
           if$
         }
         { editor sort.format.names }
      if$
    }
    { author sort.format.names }
  if$
}

FUNCTION {author.organization.sort}
%
% added - GNP. Stack author or organization for sorting (from alpha.bst).
% Unlike alpha.bst, we need entire names, not abbreviations
%
{ author empty$
    { organization empty$
	{ key empty$
	    { "to sort, need author, organization, or key in " cite$ * warning$
	      ""
	    }
	    { key sortify }
	  if$
	}
	{ organization sortify }
      if$
    }
    { author sort.format.names }
  if$
}

FUNCTION {editor.organization.sort}
%
% added - GNP. Stack editor or organization for sorting (from alpha.bst).
% Unlike alpha.bst, we need entire names, not abbreviations
%
{ editor empty$
    { organization empty$
	{ key empty$
	    { "to sort, need editor, organization, or key in " cite$ * warning$
	      ""
	    }
	    { key sortify }
	  if$
	}
	{ organization sortify }
      if$
    }
    { editor sort.format.names }
  if$
}

FUNCTION {presort}
%
% Presort creates the bibentry's label via a call to calc.label, and then
% sorts the entries based on entry type. Chicago.bst adds support for
% including organizations as the sort key; the following is stolen from
% alpha.bst.
%
{ calc.label sortify % recalculate bibitem label
  year field.or.null purify$ #-1 #4 substring$ * % add year
  "    "
  *
  type$ "book" =
  type$ "inbook" =
  or
    'author.editor.sort
    { type$ "proceedings" =
	'editor.organization.sort
	{ type$ "manual" =
	    'author.organization.sort
	    'author.sort
	  if$
	}
      if$
    }
  if$
  #1 entry.max$ substring$        % added for newapa
  'sort.label :=                  % added for newapa
  sort.label                      % added for newapa
  *
  "    "
  *
  title field.or.null
  sort.format.title
  *
  #1 entry.max$ substring$
  'sort.key$ :=
}

ITERATE {presort}

SORT             % by label, year, author/editor, title

STRINGS { last.label next.extra }

INTEGERS { last.extra.num }

FUNCTION {initialize.extra.label.stuff}
{ #0 int.to.chr$ 'last.label :=
  "" 'next.extra :=
  #0 'last.extra.num :=
}

FUNCTION {forward.pass}
%
% Pass through all entries, comparing current entry to last one.
% Need to concatenate year to the stack (done by calc.label) to determine
% if two entries are the same (see presort)
%
{ last.label
  calc.label year field.or.null purify$ #-1 #4 substring$ * % add year
  #1 entry.max$ substring$ =     % are they equal?
     { last.extra.num #1 + 'last.extra.num :=
       last.extra.num int.to.chr$ 'extra.label :=
     }
     { "a" chr.to.int$ 'last.extra.num :=
       "" 'extra.label :=
       calc.label year field.or.null purify$ #-1 #4 substring$ * % add year
       #1 entry.max$ substring$ 'last.label := % assign to last.label
     }
  if$
}

FUNCTION {reverse.pass}
{ next.extra "b" =
    { "a" 'extra.label := }
     'skip$
  if$
  label.year extra.label * 'sort.year :=
  extra.label 'next.extra :=
}

EXECUTE {initialize.extra.label.stuff}

ITERATE {forward.pass}

REVERSE {reverse.pass}

FUNCTION {bib.sort.order}
{ sort.label
  "    "
  *
  year field.or.null sortify
  *
  "    "
  *
  title field.or.null
  sort.format.title
  *
  #1 entry.max$ substring$
  'sort.key$ :=
}

ITERATE {bib.sort.order}

SORT             % by sort.label, year, title --- giving final bib. order.

FUNCTION {begin.bib}

{ preamble$ empty$
    'skip$
    { preamble$ write$ newline$ }
  if$
  "\begin{thebibliography}{}" write$ newline$
}


EXECUTE {begin.bib}

EXECUTE {init.state.consts}

ITERATE {call.type$}

FUNCTION {end.bib}
{ newline$
  "\end{thebibliography}" write$ newline$
}

EXECUTE {end.bib}
