# Supplementary material for: Multi-scale spiking network model of human cerebral cortex
Source: Cereb Cortex. 2024 Oct 18;34(10):bhae409. doi: 10.1093/cercor/bhae409 (PMC11491286; doi:10.1093/cercor/bhae409)
Supplement: HumanMultiScaleModel_latex [file humanmultiscalemodel_latex.zip › appendix.tex]

\section{Appendix}

\setcounter{page}{1}

\renewcommand{\thefigure}{S\arabic{figure}}
\setcounter{figure}{0}

\renewcommand{\thetable}{S\arabic{table}}
\setcounter{table}{0}

\subsection{Mean-Field Theory\label{subsec:mft}}

\begin{figure}
\begin{centering}
\includegraphics[scale=0.8,bb = 0 0 200 100, draft, type=eps]{figs/figure_mean_field.pdf}
\par\end{centering}
\caption{Mean-field theory. (\textbf{A}) Firing rates of all populations across
the pseudo-timesteps used to find a self-consistent solution. (\textbf{B})
Comparison of rates predicted by mean-field theory with empirical
rates from a simulation. \label{fig:Mean_Field_Theory}}
\end{figure}

While developing the model, it was often beneficial to have a prediction
of the activity without performing a computationally demanding full-scale
simulation. To this end, we employed the mean-field theory developed
by \citet{Amit97} in combination with the extension to exponential
postsynaptic currents derived by \citet{Fourcaud02}. Within this
theory, the input to a neuron in population $A$ is approximated as
a Gaussian white noise with mean $\mu_{A}$ and noise intensity $\sigma_{A}^{2}$.
The main assumptions of this theory are that the inputs are uncorrelated,
that the temporal structure of the input can be neglected, that a
Gaussian approximation of its statistics is valid, that the delays
can be neglected, and that the variability of the neuron parameters
and synaptic weights can be neglected.

Despite the simplifying assumptions, the theory provides a reliable
prediction of the average firing rates if the network is in an asynchronous
irregular state (\prettyref{fig:Mean_Field_Theory}). The remaining
deviations are likely a consequence of the neglected variabilities.
Thus, the theory allows for rapid prototyping without the need for
high-performance computing resources. However, note that the theory
does not capture the model activity well for the best-fit version
of the model, as the Gaussian white noise assumption does not apply
there. Thus, the simulations are the only way to determine the model
activity in that case.

\subsection{Sanity Checks}

As sanity checks regarding the influence of the inferred connectivity,
we discuss three controls: (1) Removing both long-range and intra-area
connections from the model, (2) removing the intra-areal connectivity,
and (3) removing all long-range projections from the model. In all
three cases, we keep the external drive and remove only the model-internal
synapses. The control (1) reduces to a set of isolated neurons in
the mean-driven regime, see Sec. \ref{subsec:further_parameters}.
Adding the inter-areal ones---which are all excitatory---for control
(2) results in divergent activity due to excitatory loops. Control
(3) corresponds to the case of $\chi=0$ in \prettyref{fig:activity_comparison}
with the activity shown in Suppl. Fig. \ref{fig:appendix_spikes_chi0_0}
to \ref{fig:appendix_spikes_chi0_2}. The network activity pattern
is similar to that observed in the base version, \prettyref{fig:ground_state},
but with a lower firing rate. Thus, all aspects of the connectivity
strongly influence the dynamics.

\subsection{Supplemental Tables}

\begin{table}[h]
\caption{Summary of data sources used in the model construction and comparative
analysis}

\begin{tabular}{|>{\centering}p{0.4\textwidth}|>{\centering}p{0.6\textwidth}|}
\hline 
Data modality & Sources\tabularnewline
\hline 
\hline 
Layer-resolved neuronal volume densities and layer thicknesses & \citet{VonEconomo09}\tabularnewline
\hline 
Mapping areas from von Economo and Koskinas parcellation to Desikan-Killiany & \citet{Goulas16_068254}\tabularnewline
\hline 
Layer-resolved relative size of excitatory and inhibitory populations
from electron-microscopy based reconstruction of cortical tissue in
the human temporal lobe & \citet{Shapson-Coe21_2021.05.29.446289}\tabularnewline
\hline 
Volume density of synapses & \citet{Cano-Astorga21_4741}\tabularnewline
\hline 
Fraction of local connections & \citet{Herculano-Houzel10_19008,Herculano-Houzel09,Markov11_1254,Collins10_15927}\tabularnewline
\hline 
Decay constant for local spatial connection probability & \citet{Packer2011_13260,Perin11}\tabularnewline
\hline 
Relative indegrees for local microcircuit connectivity & \citet{Potjans14_785}\tabularnewline
\hline 
Processed DTI data to define area-level long-range connectivity & \citet{Goulas16_068254}, which is based on \citet{VanEssen13_62}\tabularnewline
\hline 
Fraction of supragranular labeled neurons & \citet{Schmidt18_1409}, which is based on data from \citet{Markov2014_17}\tabularnewline
\hline 
Anterograde tracing from non-human primates & \citet{Schmidt18_1409}, which is based on the CoCoMac database \citep{Stephan01_1159}\tabularnewline
\hline 
Probability of a long-range postsynaptic target neuron being excitatory
or inhibitory & \citet{Schmidt18_1409}, which is based on the data by \citet{Binzegger04}\tabularnewline
\hline 
Layer-resolved soma position of targeted excitatory neurons for long-range
connections & \citet{Mohan15_4839,Mohan_EBRAINS_dataset}\tabularnewline
\hline 
Neuron model parameters & \citet{Teeter18_709,Berg21_151}\tabularnewline
\hline 
Average delay for long-range inter-areal connections & Conduction velocity from \citet{Girard01}; fiber length from \citet{Goulas16_068254}\tabularnewline
\hline 
Spiking data from medial frontal cortex used to validate spontaneous
firing activity & \citet{Minxha20_eaba3313}\tabularnewline
\hline 
Magnetic resonance imaging data used to compare the functional connectivity
matrices & Original data as described in \prettyref{subsec:fMRI_data}\tabularnewline
\hline 
\end{tabular}\label{tab:data_sources}
\end{table}
\begin{table}[h]
\caption{Heuristics used for model construction, with consideration of possible
extensions (Part 1)}

\begin{tabular}{|>{\raggedright}p{0.1\textwidth}|>{\raggedright}p{0.25\textwidth}|>{\raggedright}p{0.25\textwidth}|>{\raggedright}p{0.3\textwidth}|}
\hline 
Feature & Heuristic & Argument & Starting points for extensions\tabularnewline
\hline 
\hline 
Neuron classes & Neurons are divided into only two classes: one excitatory and one
inhibitory. & This simplification is due to the lack of fine-grained connectivity
data for neuron subtypes. & Diverse human cell types are reported \citep{Berg21_151,Hodge19_61,Miller2019shared}
and could be taken into account. \tabularnewline
\hline 
Synapses & The volume density of synapses is approximated as constant across
areas. & Studies in primates, including humans, show that the synapse density
in the neocortex is relatively constant across areas and species \citep{Defelipe02,Sherwood20_5604,OKusky82_278,Cragg1967,Harrison02}. & Synaptic density variability found in specific cortical regions could
be included \citep{Cano-Astorga21_4741}. In addition, gender specificity
of synaptic density could be incorporated \citep{Alonso08_14615}.
\tabularnewline
\hline 
Synapses & All synapses are static with a transmission probability of 100\%. & For simplicity, this assumption ignores the potential effects arising
from synapse dynamics. & Future extensions can include a probability of transmission failures
and different types of synaptic plasticity \citep[see, e.g.,][]{Markram2015_456,Jiang23_bioRxiv}.\tabularnewline
\hline 
Population sizes & The laminar subdivisions are simplified into four layers 2/3, 4, 5,
and 6. Layer 1 is ignored. & Layers 2 and 3 are combined due to their similar connectivity and
comparable response properties. Layer 1 has a low neuron density compared
to the other layers. & Recent studies show data related to the composition and role of human
layer 1 \citep{Boldog2018_1185,Schuman2021,Chartrand2023}, which
can be used to update our model. \tabularnewline
\hline 
Population sizes & The layer thicknesses from von Economo and Koskinas parcellation are
mapped to Desikan-Killiany regions by averaging corresponding areas
between parcellations. & Layer thickness is not available in the Desikan-Killiany parcellation.
Our mapping reflects cytoarchitectonic similarity, averaging values
across similar brain regions. & Laminar thickeness from BigBrain 3D atlas \citep{Wagstyl2020_e3000678}
can be used to improve the model.\tabularnewline
\hline 
Population sizes & The percentage of excitatory neurons per layer is kept constant across
areas. & This is a simplification based on a lack of comprehensive area-specific
data. & Refinements can incorporate area-specific data. For instance, \citet{jorstad2023transcriptomic}
show E:I ratios for eight human cortical regions that include primary
motor, somatosensory, auditory, visual, and association areas.\tabularnewline
\hline 
Population sizes & Non-simulated neurons are replaced by a stochastic drive in the form
of Poisson spike trains. & Comprehensive data on the activity of the non-modeled parts of the
brain are not available. Furthermore, this simplification limits the
number of parameters. & A recent study describes spontaneous cortical activity as stereotyped
and non-Poissonian \citep{Swindale2023}. Different distributions
could be tested in the model.\tabularnewline
\hline 
Local connectivity & We assume the spatial connection probability to be a spatially homogeneous
three-dimensional exponential distribution. & This is consistent with experimental studies reporting a three-dimensional
exponential fall-off in connection probability \citep{Perin11,Maksimov18_44}. & A future extension can make the spatial decay constant population-specific
\citep{Reimann17,Senk23_arxiv_10235v2} and take patchy connectivity
into account.\tabularnewline
\hline 
Local connectivity & The Potjans and Diesmann (2014) model is used as a blueprint to define
numbers of internal synapses per pair of populations. & This aligns with the canonical microcircuit concept \citep{Douglas89_480,Douglas04}
due to limited area-specific data especially for human cortex. & Reconstructions derived from human tissue fragments scanned with serial
section electron microscopy \citep{Shapson-Coe24_eadk4858} promise
to deliver example synapse counts between local circuit neurons.\tabularnewline
\hline 
Local connectivity & External indegrees from Potjans and Diesmann (2014) determine the
relative external indegrees for the different populations. & This simplification is due to the lack of quantitative data about
the local connectivity beyond the scale of a $1\,\mathrm{mm}^{2}$
scale column. & Since reconstructions based on electron microscopy are strongly limited
in their volume due to the necessary postprocessing, similar simplifications
seem necessary for the foreseeable future.\tabularnewline
\hline 
\end{tabular}\label{tab:heuristics_1}
\end{table}
\begin{table}[h]
\caption{Heuristics used for model construction, with consideration of possible
extensions (Part 2)}

\begin{tabular}{|>{\raggedright}p{0.1\textwidth}|>{\raggedright}p{0.25\textwidth}|>{\raggedright}p{0.25\textwidth}|>{\raggedright}p{0.3\textwidth}|}
\hline 
Feature & Heuristic & Argument & Starting points for extensions\tabularnewline
\hline 
\hline 
Long-range connectivity & All inter-areal connections are confined to the 1 mm\texttwosuperior{}
areas represented in our model. & Given the absence of explicit spatial dependence in our microcircuits,
we adopt a simplified approach to modeling inter-areal connections. & Information on spatial divergence and convergence of inter-areal connections
may be taken from studies by \citet{Colby88_392,Salin89_486,Gattass97_110,Markov14}.\tabularnewline
\hline 
Long-range connectivity & All inter-areal connections are excitatory. & The simplification aligns with the prevalent excitatory nature of
inter-areal projections. & Studies conducted in various species, including monkeys \citep{Tomioka07_526}
and other animals \citep{McDonald93,Gonchar95_27,Fabri96_435,Fabri04_557,Tomioka05,Pinto06_722,Higo07_421,Urrutia2022long},
have reported a relatively small proportion of GABAergic long-range
connections.\tabularnewline
\hline 
Long-range connectivity & All connections between different cortical areas are treated as white-matter
connections. & Long-range connections are predominantly mediated by myelinated white
matter tracts. & Cortical areas, especially adjacent ones, may also be connected to
some extent via the gray matter \citep{Vandevelde96_581,Anderson09_11283}.\tabularnewline
\hline 
Long-range connectivity & We neglect both subcortical and inter-hemispheric projections, and
treat all nonlocal synapses as belonging to intra-hemispheric inter-areal
projections. & This simplification results from low presynaptic neuron percentages
in subcortical structures (1\%) \citep{Markov11_1254} and a limited
fraction of contralateral inter-areal projections \citep{Dehay1988absence,Barbas05,Rosen2022estimation}. & The fraction of contralateral projections is regionally specific as
reported by \citep{Ruddy2017transcallosal}, and it could be incorporated
to our model.\tabularnewline
\hline 
Long-range connectivity & We use regularities derived from macaque data based on retrograde
tracing \citep{Markov14,Markov2014_17,Schmidt18_1409} with human
neuron densities to arrive at estimates of the layer-specificity of
the presynaptic neurons (laminar source patterns). & This is due to the lack of relevant human-specific data. & Laminar source patterns specific to human cerebral cortex could be
constructed using polarized light imaging \citep{Axer11} from histological
brain sections or data from postmortem tracing \citep{Galuske00_1946,Tardif01_1045,Seehaus13_442}.\tabularnewline
\hline 
Long-range connectivity & The SLN level is used as an indicator of the type of laminar termination
pattern. & This follows the observed statistical relationship between laminar
sources and termination patterns as documented in combined anterograde
and retrograde tracing studies gathered from the CoCoMac database
\citep{Schmidt18_1409}.  & Similar to source patterns, human-specific laminar target patterns
could be obtained using polarized light imaging \citep{Axer11} from
histological brain sections or data from postmortem tracing \citep{Galuske00_1946,Tardif01_1045,Seehaus13_442}.\tabularnewline
\hline 
Long-range connectivity & All inhibitory postsynaptic neurons are in the same layer as their
synapses. & The dendritic tree of most inhibitory is confined to a single layer
\citep{Gouwens19_1182}. & The morphologies of inhibitory neurons available through the Allen
Cell Types Database (http://celltypes.brain-map.org/) could be used
to quantify the location of the dendritic tree.\tabularnewline
\hline 
Long-range connectivity & The fraction of long-range synapses equals the fraction of long-range
projecting neurons. & A preliminary analysis of reconstructed axons \citep{Winnubst19_268}
corroborates the assumption. & For mice, fully reconstructed axons are available \citep{Winnubst19_268}
which could be used as a starting point for a detailed analysis.\tabularnewline
\hline 
\end{tabular}

\label{tab:heuristics_2}
\end{table}
\begin{table}[h]
\caption{Number of neurons per population for all areas of the model.}

\begin{centering}
\begin{tabular}{|c|c|c|c|c|c|c|c|c|}
\hline 
Area & 2/3 E & 2/3 I & 4 E & 4 I & 5 E & 5 I & 6 E & 6 I\tabularnewline
\hline 
\hline 
bankssts & 39130 & 21070 & 17380 & 4620 & 20280 & 5720 & 14534 & 2366\tabularnewline
\hline 
caudalanteriorcingulate & 13179 & 7096 & 0 & 0 & 11954 & 3372 & 18297 & 2979\tabularnewline
\hline 
caudalmiddlefrontal & 26536 & 14289 & 0 & 0 & 9262 & 2612 & 13207 & 2150\tabularnewline
\hline 
cuneus & 35311 & 19014 & 18249 & 4851 & 11466 & 3234 & 10954 & 1783\tabularnewline
\hline 
entorhinal & 15987 & 8608 & 0 & 0 & 4727 & 1333 & 6505 & 1059\tabularnewline
\hline 
frontalpole & 22425 & 12075 & 18960 & 5040 & 12272 & 3461 & 18060 & 2940\tabularnewline
\hline 
fusiform & 42250 & 22750 & 15800 & 4200 & 16575 & 4675 & 13868 & 2258\tabularnewline
\hline 
inferiorparietal & 25350 & 13650 & 27650 & 7350 & 7722 & 2178 & 22188 & 3612\tabularnewline
\hline 
inferiortemporal & 22912 & 12338 & 17064 & 4536 & 31200 & 8800 & 36120 & 5880\tabularnewline
\hline 
insula & 24570 & 13230 & 19552 & 5197 & 15113 & 4262 & 17823 & 2902\tabularnewline
\hline 
isthmuscingulate & 20950 & 11280 & 10902 & 2898 & 14820 & 4180 & 17350 & 2824\tabularnewline
\hline 
lateraloccipital & 32110 & 17290 & 0 & 0 & 10920 & 3080 & 10084 & 1642\tabularnewline
\hline 
lateralorbitofrontal & 15600 & 8400 & 10665 & 2835 & 16380 & 4620 & 17200 & 2800\tabularnewline
\hline 
lingual & 36584 & 19699 & 17959 & 4774 & 14404 & 4063 & 12148 & 1978\tabularnewline
\hline 
medialorbitofrontal & 16071 & 8654 & 4148 & 1102 & 11290 & 3184 & 12664 & 2062\tabularnewline
\hline 
middletemporal & 22912 & 12338 & 17064 & 4536 & 31200 & 8800 & 36120 & 5880\tabularnewline
\hline 
paracentral & 42157 & 22700 & 51251 & 13624 & 7342 & 2071 & 15741 & 2562\tabularnewline
\hline 
parahippocampal & 29315 & 15785 & 0 & 0 & 14332 & 4042 & 0 & 0\tabularnewline
\hline 
parsopercularis & 24635 & 13265 & 8058 & 2142 & 10733 & 3027 & 16340 & 2660\tabularnewline
\hline 
parsorbitalis & 19500 & 10500 & 0 & 0 & 16322 & 4603 & 14216 & 2314\tabularnewline
\hline 
parstriangularis & 20703 & 11148 & 12166 & 3234 & 6388 & 1802 & 16706 & 2720\tabularnewline
\hline 
pericalcarine & 29250 & 15750 & 93694 & 24906 & 9477 & 2673 & 33540 & 5460\tabularnewline
\hline 
postcentral & 22975 & 12371 & 92430 & 24570 & 8190 & 2310 & 17200 & 2800\tabularnewline
\hline 
posteriorcingulate & 21176 & 11402 & 16649 & 4426 & 12434 & 3507 & 15960 & 2598\tabularnewline
\hline 
precentral & 24818 & 13363 & 0 & 0 & 10608 & 2992 & 21500 & 3500\tabularnewline
\hline 
precuneus & 28708 & 15458 & 22910 & 6090 & 8112 & 2288 & 13416 & 2184\tabularnewline
\hline 
rostralanteriorcingulate & 13179 & 7096 & 0 & 0 & 11954 & 3372 & 18297 & 2979\tabularnewline
\hline 
rostralmiddlefrontal & 22539 & 12136 & 12087 & 3213 & 8268 & 2332 & 13969 & 2274\tabularnewline
\hline 
superiorfrontal & 24938 & 13428 & 7149 & 1900 & 8788 & 2479 & 15255 & 2483\tabularnewline
\hline 
superiorparietal & 28708 & 15458 & 22910 & 6090 & 8112 & 2288 & 13416 & 2184\tabularnewline
\hline 
superiortemporal & 30225 & 16275 & 14220 & 3780 & 15600 & 4400 & 17415 & 2835\tabularnewline
\hline 
supramarginal & 44460 & 23940 & 32390 & 8610 & 13162 & 3712 & 19350 & 3150\tabularnewline
\hline 
temporalpole & 22620 & 12180 & 5925 & 1575 & 21840 & 6160 & 33540 & 5460\tabularnewline
\hline 
transversetemporal & 45695 & 24605 & 51942 & 13807 & 19500 & 5500 & 16770 & 2730\tabularnewline
\hline 
\end{tabular}
\par\end{centering}
\label{tab:neuron_numbers}
\end{table}
\begin{table}[h]
\caption{Average number of incoming model-internal local synapses per neuron
for all areas of the model, rounded to the nearest integer.}

\begin{centering}
\begin{tabular}{|c|c|c|c|c|c|c|c|c|}
\hline 
Area & 2/3 E & 2/3 I & 4 E & 4 I & 5 E & 5 I & 6 E & 6 I\tabularnewline
\hline 
\hline 
bankssts & 10214 & 11451 & 2853 & 6936 & 11376 & 6934 & 3778 & 3579\tabularnewline
\hline 
caudalanteriorcingulate & 16103 & 19676 & - & - & 23988 & 15444 & 12523 & 12739\tabularnewline
\hline 
caudalmiddlefrontal & 17839 & 20438 & - & - & 18289 & 10829 & 6659 & 7637\tabularnewline
\hline 
cuneus & 8637 & 9345 & 2510 & 5974 & 8344 & 4843 & 2687 & 2664\tabularnewline
\hline 
entorhinal & 28485 & 32404 & - & - & 27770 & 16209 & 9336 & 11016\tabularnewline
\hline 
frontalpole & 11743 & 12655 & 5223 & 11209 & 13152 & 7893 & 5824 & 5419\tabularnewline
\hline 
fusiform & 10859 & 12042 & 2743 & 7019 & 11130 & 6611 & 3573 & 3590\tabularnewline
\hline 
inferiorparietal & 15112 & 15407 & 7717 & 15954 & 14446 & 8119 & 7082 & 6762\tabularnewline
\hline 
inferiortemporal & 9183 & 10914 & 4694 & 10267 & 14961 & 9817 & 7499 & 6717\tabularnewline
\hline 
insula & 13133 & 14363 & 5522 & 11916 & 15282 & 9316 & 6395 & 5841\tabularnewline
\hline 
isthmuscingulate & 12481 & 14161 & 4646 & 10847 & 15665 & 9758 & 6744 & 6380\tabularnewline
\hline 
lateraloccipital & 10705 & 12287 & - & - & 10780 & 6397 & 3265 & 3769\tabularnewline
\hline 
lateralorbitofrontal & 10101 & 11734 & 4466 & 9864 & 14684 & 9457 & 6679 & 5991\tabularnewline
\hline 
lingual & 9284 & 10175 & 2661 & 6379 & 9460 & 5599 & 3084 & 3003\tabularnewline
\hline 
medialorbitofrontal & 15659 & 18258 & 4673 & 12208 & 20079 & 12615 & 8426 & 8280\tabularnewline
\hline 
middletemporal & 9183 & 10914 & 4694 & 10267 & 14961 & 9817 & 7499 & 6717\tabularnewline
\hline 
paracentral & 7082 & 7055 & 3303 & 6504 & 5995 & 3250 & 2209 & 1961\tabularnewline
\hline 
parahippocampal & 8809 & 10408 & - & - & 9803 & 6095 & - & -\tabularnewline
\hline 
parsopercularis & 16861 & 18816 & 5038 & 13011 & 18170 & 10842 & 7510 & 7768\tabularnewline
\hline 
parsorbitalis & 15615 & 19124 & - & - & 22085 & 14288 & 8690 & 8567\tabularnewline
\hline 
parstriangularis & 16906 & 17994 & 6652 & 15503 & 16509 & 9412 & 7778 & 8036\tabularnewline
\hline 
pericalcarine & 4294 & 3913 & 3436 & 5990 & 3947 & 2150 & 2109 & 1615\tabularnewline
\hline 
postcentral & 5956 & 5310 & 4918 & 8154 & 5399 & 2949 & 2498 & 1598\tabularnewline
\hline 
posteriorcingulate & 13088 & 14265 & 5542 & 12016 & 15025 & 9110 & 6415 & 5929\tabularnewline
\hline 
precentral & 20536 & 23666 & - & - & 22793 & 13659 & 10680 & 11920\tabularnewline
\hline 
precuneus & 14134 & 14776 & 5494 & 11887 & 13184 & 7470 & 4998 & 4806\tabularnewline
\hline 
rostralanteriorcingulate & 16103 & 19676 & - & - & 23988 & 15444 & 12523 & 12739\tabularnewline
\hline 
rostralmiddlefrontal & 16239 & 17572 & 5655 & 13348 & 16424 & 9575 & 6747 & 6810\tabularnewline
\hline 
superiorfrontal & 17625 & 19515 & 4914 & 13109 & 17893 & 10471 & 7263 & 7770\tabularnewline
\hline 
superiorparietal & 14134 & 14775 & 5494 & 11887 & 13183 & 7469 & 4998 & 4806\tabularnewline
\hline 
superiortemporal & 12469 & 13894 & 4008 & 9624 & 13960 & 8459 & 5388 & 5237\tabularnewline
\hline 
supramarginal & 11490 & 12115 & 4214 & 9289 & 10835 & 6180 & 3978 & 3851\tabularnewline
\hline 
temporalpole & 13613 & 16240 & 5599 & 14080 & 20199 & 12963 & 10713 & 10537\tabularnewline
\hline 
transversetemporal & 7846 & 8164 & 3475 & 6872 & 7908 & 4627 & 2783 & 2330\tabularnewline
\hline 
\end{tabular}
\par\end{centering}
\label{tab:local_synapses}
\end{table}
\begin{table}[h]
\caption{Average number of incoming long-range synapses per neuron for all
areas of the model, rounded to the nearest integer.}

\begin{centering}
\begin{tabular}{|c|c|c|c|c|c|c|c|c|}
\hline 
Area & 2/3 E & 2/3 I & 4 E & 4 I & 5 E & 5 I & 6 E & 6 I\tabularnewline
\hline 
\hline 
bankssts & 2720 & 663 & 1300 & 417 & 1666 & 905 & 4901 & 3084\tabularnewline
\hline 
caudalanteriorcingulate & 11280 & 4191 & - & - & 1316 & 873 & 1960 & 1671\tabularnewline
\hline 
caudalmiddlefrontal & 4648 & 1535 & - & - & 2970 & 1908 & 5758 & 5293\tabularnewline
\hline 
cuneus & 2049 & 260 & 1642 & 1783 & 1351 & 381 & 3547 & 1776\tabularnewline
\hline 
entorhinal & 12207 & 4854 & - & - & 246 & 0 & 45 & 0\tabularnewline
\hline 
frontalpole & 3834 & 671 & 838 & 220 & 2071 & 797 & 4038 & 2315\tabularnewline
\hline 
fusiform & 2715 & 709 & 1380 & 527 & 1672 & 918 & 5194 & 4019\tabularnewline
\hline 
inferiorparietal & 4003 & 1022 & 1059 & 770 & 4281 & 2248 & 4661 & 4168\tabularnewline
\hline 
inferiortemporal & 4087 & 985 & 1452 & 587 & 1443 & 783 & 3587 & 2891\tabularnewline
\hline 
insula & 3917 & 758 & 1357 & 886 & 2110 & 960 & 4850 & 3282\tabularnewline
\hline 
isthmuscingulate & 4084 & 866 & 2585 & 2108 & 1784 & 1012 & 3396 & 2545\tabularnewline
\hline 
lateraloccipital & 2766 & 903 & - & - & 1593 & 968 & 4948 & 4461\tabularnewline
\hline 
lateralorbitofrontal & 3728 & 690 & 1202 & 463 & 1361 & 584 & 4300 & 3105\tabularnewline
\hline 
lingual & 2324 & 329 & 1574 & 1408 & 1489 & 482 & 4129 & 1934\tabularnewline
\hline 
medialorbitofrontal & 4962 & 648 & 12467 & 16077 & 1386 & 505 & 2453 & 1881\tabularnewline
\hline 
middletemporal & 4111 & 929 & 1406 & 493 & 1462 & 739 & 3646 & 2727\tabularnewline
\hline 
paracentral & 2350 & 358 & 270 & 52 & 2363 & 788 & 3485 & 1923\tabularnewline
\hline 
parahippocampal & 3548 & 708 & - & - & 1795 & 1252 & - & -\tabularnewline
\hline 
parsopercularis & 4488 & 1111 & 3135 & 2014 & 2380 & 1133 & 4890 & 4015\tabularnewline
\hline 
parsorbitalis & 8842 & 3278 & - & - & 925 & 587 & 2607 & 2310\tabularnewline
\hline 
parstriangularis & 4826 & 1284 & 1855 & 1155 & 3504 & 1883 & 3746 & 3156\tabularnewline
\hline 
pericalcarine & 2556 & 348 & 128 & 0 & 2580 & 905 & 2064 & 1041\tabularnewline
\hline 
postcentral & 4411 & 539 & 184 & 31 & 3477 & 1433 & 4260 & 2380\tabularnewline
\hline 
posteriorcingulate & 4251 & 770 & 1728 & 1449 & 2016 & 901 & 3789 & 2433\tabularnewline
\hline 
precentral & 8695 & 3349 & - & - & 1901 & 1201 & 2374 & 2127\tabularnewline
\hline 
precuneus & 3221 & 664 & 1727 & 1861 & 2892 & 1273 & 5040 & 4228\tabularnewline
\hline 
rostralanteriorcingulate & 8713 & 2954 & - & - & 2211 & 1514 & 3387 & 2898\tabularnewline
\hline 
rostralmiddlefrontal & 4584 & 1079 & 1866 & 1043 & 2906 & 1479 & 4372 & 3175\tabularnewline
\hline 
superiorfrontal & 4378 & 1042 & 4206 & 3286 & 2936 & 1435 & 4556 & 3509\tabularnewline
\hline 
superiorparietal & 3197 & 688 & 1816 & 2016 & 2830 & 1318 & 4849 & 4381\tabularnewline
\hline 
superiortemporal & 3258 & 796 & 2287 & 2031 & 1687 & 895 & 4102 & 3525\tabularnewline
\hline 
supramarginal & 2962 & 450 & 1314 & 1243 & 2133 & 631 & 4266 & 2329\tabularnewline
\hline 
temporalpole & 5529 & 928 & 12155 & 14462 & 1632 & 732 & 2657 & 2184\tabularnewline
\hline 
transversetemporal & 2531 & 394 & 346 & 0 & 1650 & 555 & 4820 & 2127\tabularnewline
\hline 
\end{tabular}
\par\end{centering}
\label{tab:long_range_synapses}
\end{table}
\begin{table}[h]
\caption{Number of incoming external synapses per neuron for all areas of the
model. These numbers are multiplied by the rate of individual Poisson
inputs to obtain the total Poisson input rate to each neuron.}

\begin{centering}
\begin{tabular}{|c|c|c|c|c|c|c|c|c|}
\hline 
Area & 2/3 E & 2/3 I & 4 E & 4 I & 5 E & 5 I & 6 E & 6 I\tabularnewline
\hline 
\hline 
bankssts & 3735 & 3502 & 4902 & 4435 & 4669 & 4435 & 6770 & 4902\tabularnewline
\hline 
caudalanteriorcingulate & 6642 & 6227 & - & - & 8303 & 7888 & 12039 & 8718\tabularnewline
\hline 
caudalmiddlefrontal & 6901 & 6470 & - & - & 8626 & 8195 & 12508 & 9058\tabularnewline
\hline 
cuneus & 3001 & 2814 & 3939 & 3564 & 3752 & 3564 & 5440 & 3939\tabularnewline
\hline 
entorhinal & 11286 & 10581 & - & - & 14107 & 13402 & 20456 & 14813\tabularnewline
\hline 
frontalpole & 3843 & 3603 & 5044 & 4564 & 4804 & 4564 & 6966 & 5044\tabularnewline
\hline 
fusiform & 3949 & 3703 & 5184 & 4690 & 4937 & 4690 & 7158 & 5184\tabularnewline
\hline 
inferiorparietal & 4628 & 4339 & 6074 & 5496 & 5785 & 5496 & 8388 & 6074\tabularnewline
\hline 
inferiortemporal & 3799 & 3562 & 4986 & 4511 & 4749 & 4511 & 6886 & 4986\tabularnewline
\hline 
insula & 4426 & 4149 & 5809 & 5256 & 5532 & 5256 & 8022 & 5809\tabularnewline
\hline 
isthmuscingulate & 4442 & 4164 & 5830 & 5275 & 5552 & 5275 & 8051 & 5830\tabularnewline
\hline 
lateraloccipital & 4479 & 4199 & - & - & 5599 & 5319 & 8118 & 5879\tabularnewline
\hline 
lateralorbitofrontal & 3869 & 3627 & 5078 & 4594 & 4836 & 4594 & 7012 & 5078\tabularnewline
\hline 
lingual & 3277 & 3073 & 4302 & 3892 & 4097 & 3892 & 5940 & 4302\tabularnewline
\hline 
medialorbitofrontal & 5884 & 5516 & 7722 & 6987 & 7355 & 6987 & 10664 & 7722\tabularnewline
\hline 
middletemporal & 3799 & 3562 & 4986 & 4511 & 4749 & 4511 & 6886 & 4986\tabularnewline
\hline 
paracentral & 2230 & 2090 & 2927 & 2648 & 2787 & 2648 & 4041 & 2927\tabularnewline
\hline 
parahippocampal & 4626 & 4337 & - & - & 5782 & 5493 & - & -\tabularnewline
\hline 
parsopercularis & 5793 & 5431 & 7604 & 6879 & 7242 & 6879 & 10500 & 7604\tabularnewline
\hline 
parsorbitalis & 6730 & 6310 & - & - & 8413 & 7992 & 12199 & 8834\tabularnewline
\hline 
parstriangularis & 5297 & 4966 & 6952 & 6290 & 6621 & 6290 & 9600 & 6952\tabularnewline
\hline 
pericalcarine & 1470 & 1378 & 1929 & 1745 & 1837 & 1745 & 2664 & 1929\tabularnewline
\hline 
postcentral & 2159 & 2024 & 2834 & 2564 & 2699 & 2564 & 3913 & 2834\tabularnewline
\hline 
posteriorcingulate & 4368 & 4095 & 5733 & 5187 & 5460 & 5187 & 7917 & 5733\tabularnewline
\hline 
precentral & 7428 & 6964 & - & - & 9285 & 8821 & 13464 & 9750\tabularnewline
\hline 
precuneus & 4512 & 4230 & 5922 & 5358 & 5640 & 5358 & 8179 & 5922\tabularnewline
\hline 
rostralanteriorcingulate & 6642 & 6227 & - & - & 8303 & 7887 & 12039 & 8718\tabularnewline
\hline 
rostralmiddlefrontal & 5307 & 4975 & 6965 & 6302 & 6633 & 6302 & 9618 & 6965\tabularnewline
\hline 
superiorfrontal & 6015 & 5639 & 7895 & 7143 & 7519 & 7143 & 10903 & 7895\tabularnewline
\hline 
superiorparietal & 4512 & 4230 & 5923 & 5359 & 5641 & 5359 & 8179 & 5923\tabularnewline
\hline 
superiortemporal & 4335 & 4064 & 5689 & 5147 & 5418 & 5147 & 7856 & 5689\tabularnewline
\hline 
supramarginal & 3724 & 3491 & 4887 & 4422 & 4655 & 4422 & 6749 & 4887\tabularnewline
\hline 
temporalpole & 5391 & 5054 & 7076 & 6402 & 6739 & 6402 & 9772 & 7076\tabularnewline
\hline 
transversetemporal & 2573 & 2413 & 3378 & 3056 & 3217 & 3056 & 4664 & 3378\tabularnewline
\hline 
\end{tabular}
\par\end{centering}
\label{tab:external_syn}
\end{table}


\subsection{Supplemental Figures}

\begin{figure}[h]
\begin{centering}
\includegraphics[scale=0.8]{appendix_figs/figure_mult_and_autapses_count}
\par\end{centering}
\caption{Average number of autapses (self-synapses) per neuron \textbf{(A)}
and average number of synapses between a pair of connected neurons
(multapses) \textbf{(B).} The average multapse degrees are obtained
taking into account all source populations both within and outside
the given target area. They are first calculated for each population
within the given target area and then averaged across those populations.
The average numbers of autapses are similarly obtained by first computing
them for each population within an area and then averaging across
those populations. \label{fig:autapses_multapses_count}}
\end{figure}

\begin{figure}[h]
\begin{centering}
\includegraphics[scale=0.8]{appendix_figs/figure_scaling_experiment_lichtman_chiI2_smaller_g}
\par\end{centering}
\caption{Scaling plot with $g=-2$. Simulations abruptly fail at $\chi>2$
and reach a high-activity state that cannot be simulated in a reasonable
time. The vertical dashed line at $\chi=1.75$ corresponds to the
chosen best-fit version where the agreement with experimental data
is maximized. The similarities of the CV ISI, LvR, and rates stay
flat across most of the range of $\chi$ while the fMRI Pearson correlation
shows a mostly upward trend \textbf{(A)}. The match of the firing
rates \textbf{(B)}, CV ISI \textbf{(C)} and LvR \textbf{(D)} to the
experimental data is better in the best-fit version compared to the
base version. The functional connectivity in the base version is uniformly
weak \textbf{(F)}, while it is more differentiated in the best-fit
version \textbf{(G)}. \label{fig:appendix_smaller_g}}
\end{figure}

\begin{figure}[h]
\begin{centering}
\includegraphics[scale=0.8]{appendix_figs/figure_scaling_experiment_lichtman_chiI2_distributed_params}
\par\end{centering}
\caption{Scaling plot with neuron parameters distributed according to the values
for human neurons from the Allen Cell Types Database (\protect\url{https://celltypes.brain-map.org/};
cf. \nameref{subsec:further_parameters}). As this realization of
the model does not show a unique best-fit solution, the vertical line
at $\chi=2.5$ shows the chosen best-fit version, similar to the original
model. While the fMRI Pearson correlation benefits from increasing
the inter-areal scaling factors, all other similarities stay constant.
Simulations at $\chi>4$ reach a high-activity state that cannot be
simulated in a reasonable time \textbf{(A)}. The rates are explained
equally well in the base version and the best-fit version, but less
well than in the model without distributed neuron parameters (cf.
\prettyref{fig:activity_comparison}) \textbf{(B)}. Neither the CV
ISI \textbf{(C)} nor the LvR \textbf{(D)} is well explained in either
the base or the best-fit version. The functional connectivity in both
the base version \textbf{(F)} and the best-fit version\textbf{ (G)}
is weak, unlike the experimental functional connectivity\textbf{ (E)},
although the Pearson similarity measure indicates that the best-fit
version captures the structure of the functional connectivity better.
\label{fig:appendix_distr_params}}
\end{figure}

\begin{figure}[h]
\begin{centering}
\includegraphics[scale=0.8]{appendix_figs/figure_scaling_experiment_lichtman_chiI2_different_time_consts}
\par\end{centering}
\caption{Scaling plot with different synaptic time constants, $\tau_{s,E}=2$
and $\tau_{s,I}=4$. The membrane time constants were also adjusted
to $\tau_{m,E}=10$ and $\tau_{m,I}=7$. The changes in the time constants
directly affect the PSPs; therefore, we multiplied the PSPs onto inhibitory
neurons by a factor of $10/7$. With these adjustments, we were able
to obtain a similar best-fit solution as in the original model, but
with a stronger inter-areal scaling factor, indicated by the vertical
line at $\chi=4.4$ in \textbf{(A)}. The similarities of rates, CV
ISI, LvR, and functional connectivity remain roughly constant for
cortico-cortical scaling factors between $1.0$ and $3.6$. At the
best-fit point, all similarities---except for LvR---show a slight
increase. Beyond this point, the rate similarity continues to increase,
while the other measures either decrease or remain constant. For firing
rates above 1 spike/s, both the base and best-fit versions match the
experimental data well \textbf{(B)}. The CV ISI \textbf{(C)} and LvR
\textbf{(D)} in the best-fit version closely align with the experimental
data. Similarly to the original model, the experimental functional
connectivity \textbf{(E)} is better replicated in the best-fit version
\textbf{(G)} compared to the base version \textbf{(F)}. \label{fig:appendix_different_synaptic_time_constants}}
\end{figure}

\begin{figure}[h]
\begin{centering}
\includegraphics[scale=0.8]{appendix_figs/figure_scaling_experiment_lower_e_to_i}
\par\end{centering}
\caption{Scaling plot using layer-resolved excitatory-to-inhibitory ratios
of neuron densities from \citet{Gabbott86_323,Binzegger04,Potjans14_785}.
The main difference compared to \citet{Shapson-Coe24_eadk4858} is
the higher fraction of excitatory cells in layer 2/3: $0.78$ vs.
$0.65$. The other fractions are similar between the two studies:
layer 4: $0.80$ vs. $0.79$, layer 5: $0.82$ vs. $0.78$, and layer
6: $0.83$ vs. $0.86$ for \citet{Binzegger04,Potjans14_785} and
\citet{Shapson-Coe24_eadk4858}, respectively. In this model realization,
the additional scaling parameter $\chi_{I}$ for inter-areal connections
onto inhibitory neurons is $\chi_{I}=1$. The similarities of rates,
CV ISI, LvR, and fMRI Pearson correlation stay roughly constant for
inter-areal scaling factors $\chi<2$. The best-fit version is shown
as a dashed vertical line at $\chi=2$. Here, the distributions of
rates, CV ISI, and LvR match the experimental data well, and the fMRI
RMSE is better than in the base version, while the fMRI Pearson correlation
is slightly worse. For $\chi>2$, the similarities of rates and CV
ISI slowly deteriorate, while the fMRI Pearson correlation improves
\textbf{(A)}. The match of the firing rates \textbf{(B)}, CV ISI \textbf{(C)}
and LvR \textbf{(D)} to the experimental data is better in the best-fit
version compared to the base version. The functional connectivity
in the base version is uniformly weak \textbf{(F)}, while it is more
differentiated in the best-fit version \textbf{(G)}. \label{fig:appendix_lichtman_data}}
\end{figure}
\begin{figure}[h]
\begin{centering}
\includegraphics[scale=0.7]{appendix_figs/figure_firing_rate_distribution_bestfit}
\par\end{centering}
\caption{Firing rate distribution density for the best-fit version $(\chi=2.5)$
in the original model, averaged across areas. The firing rate distribution
densities of individual neurons were calculated for each population
type (E and I) and layer (2/3, 4, 5, and 6) in a given area. Then,
these distributions for each population were averaged across areas
and plotted as a solid black line, with the standard deviation represented
by the shaded region. \label{fig:appendix_rate_distribution}}
\end{figure}
\begin{figure}[h]
\begin{centering}
\includegraphics[scale=0.8]{appendix_figs/figure_spike_appendix_0_chi0}
\par\end{centering}
\caption{Raster plots for the version without long-range inter-areal connections
($\chi=0$). Subsampled to $2.5\%$ of the excitatory (blue) and inhibitory
(red) neurons.\label{fig:appendix_spikes_chi0_0}}
\end{figure}
\begin{figure}[h]
\begin{centering}
\includegraphics[scale=0.8]{appendix_figs/figure_spike_appendix_1_chi0}
\par\end{centering}
\caption{Raster plots for the version without long-range inter-areal connections
($\chi=0$). Subsampled to $2.5\%$ of the excitatory (blue) and inhibitory
(red) neurons.\label{fig:appendix_spikes_chi0_1}}
\end{figure}
\begin{figure}[h]
\begin{centering}
\includegraphics[scale=0.8]{appendix_figs/figure_spike_appendix_2_chi0}
\par\end{centering}
\caption{Raster plots for the version without long-range inter-areal connections
($\chi=0$). Subsampled to $2.5\%$ of the excitatory (blue) and inhibitory
(red) neurons.\label{fig:appendix_spikes_chi0_2}}
\end{figure}
\begin{figure}[h]
\begin{centering}
\includegraphics[scale=0.8]{appendix_figs/figure_spike_appendix_0}
\par\end{centering}
\caption{Raster plots for the best-fit version. Subsampled to $2.5\%$ of the
excitatory (blue) and inhibitory (red) neurons.\label{fig:appendix_spikes_0}}
\end{figure}
\begin{figure}[h]
\begin{centering}
\includegraphics[scale=0.8]{appendix_figs/figure_spike_appendix_1}
\par\end{centering}
\caption{Raster plots for the best-fit version. Subsampled to $2.5\%$ of the
excitatory (blue) and inhibitory (red) neurons.\label{fig:appendix_spikes_1}}
\end{figure}
\begin{figure}[h]
\begin{centering}
\includegraphics[scale=0.8]{appendix_figs/figure_spike_appendix_2}
\par\end{centering}
\caption{Raster plots for the best-fit version. Subsampled to $2.5\%$ of the
excitatory (blue) and inhibitory (red) neurons.\label{fig:appendix_spikes_2}}
\end{figure}
