# Supplementary material for: Multi-scale spiking network model of human cerebral cortex
Source: Cereb Cortex. 2024 Oct 18;34(10):bhae409. doi: 10.1093/cercor/bhae409 (PMC11491286; doi:10.1093/cercor/bhae409)
Supplement: HumanMultiScaleModel_latex [file humanmultiscalemodel_latex.zip › appendix.aux]

\relax 
\providecommand\hyper@newdestlabel[2]{}
\citation{Amit97}
\citation{Fourcaud02}
\citation{VonEconomo09}
\citation{Goulas16_068254}
\citation{Shapson-Coe21_2021.05.29.446289}
\citation{Cano-Astorga21_4741}
\citation{Herculano-Houzel10_19008,Herculano-Houzel09,Markov11_1254,Collins10_15927}
\citation{Packer2011_13260,Perin11}
\citation{Potjans14_785}
\citation{Goulas16_068254}
\citation{VanEssen13_62}
\citation{Schmidt18_1409}
\citation{Markov2014_17}
\citation{Schmidt18_1409}
\citation{Stephan01_1159}
\citation{Schmidt18_1409}
\citation{Binzegger04}
\citation{Mohan15_4839,Mohan_EBRAINS_dataset}
\citation{Teeter18_709,Berg21_151}
\citation{Girard01}
\citation{Goulas16_068254}
\citation{Minxha20_eaba3313}
\citation{Berg21_151,Hodge19_61,Miller2019shared}
\citation{Defelipe02,Sherwood20_5604,OKusky82_278,Cragg1967,Harrison02}
\citation{Cano-Astorga21_4741}
\citation{Alonso08_14615}
\citation{Markram2015_456,Jiang23_bioRxiv}
\citation{Boldog2018_1185,Schuman2021,Chartrand2023}
\citation{Wagstyl2020_e3000678}
\citation{jorstad2023transcriptomic}
\citation{Swindale2023}
\citation{Perin11,Maksimov18_44}
\citation{Reimann17,Senk23_arxiv_10235v2}
\citation{Douglas89_480,Douglas04}
\citation{Shapson-Coe24_eadk4858}
\citation{Colby88_392,Salin89_486,Gattass97_110,Markov14}
\citation{Tomioka07_526}
\citation{McDonald93,Gonchar95_27,Fabri96_435,Fabri04_557,Tomioka05,Pinto06_722,Higo07_421,Urrutia2022long}
\citation{Vandevelde96_581,Anderson09_11283}
\citation{Markov11_1254}
\citation{Dehay1988absence,Barbas05,Rosen2022estimation}
\citation{Ruddy2017transcallosal}
\citation{Markov14,Markov2014_17,Schmidt18_1409}
\citation{Axer11}
\citation{Galuske00_1946,Tardif01_1045,Seehaus13_442}
\citation{Schmidt18_1409}
\citation{Axer11}
\citation{Galuske00_1946,Tardif01_1045,Seehaus13_442}
\citation{Gouwens19_1182}
\citation{Winnubst19_268}
\citation{Winnubst19_268}
\citation{Gabbott86_323,Binzegger04,Potjans14_785}
\citation{Shapson-Coe24_eadk4858}
\citation{Binzegger04,Potjans14_785}
\citation{Shapson-Coe24_eadk4858}
\@writefile{lof}{\contentsline {figure}{\numberline {S1}{\ignorespaces Mean-field theory. (\textbf  {A}) Firing rates of all populations across the pseudo-timesteps used to find a self-consistent solution. (\textbf  {B}) Comparison of rates predicted by mean-field theory with empirical rates from a simulation. \relax }}{1}{figure.caption.27}\protected@file@percent }
\newlabel{fig:Mean_Field_Theory}{{S1}{1}{Mean-field theory. (\textbf {A}) Firing rates of all populations across the pseudo-timesteps used to find a self-consistent solution. (\textbf {B}) Comparison of rates predicted by mean-field theory with empirical rates from a simulation. \relax }{figure.caption.27}{}}
\@writefile{toc}{\contentsline {section}{\numberline {5}Appendix}{1}{section.5}\protected@file@percent }
\newlabel{subsec:mft}{{{5.1}}{1}{Mean-Field Theory}{subsection.5.1}{}}
\@writefile{toc}{\contentsline {subsection}{\numberline {{5.1}}Mean-Field Theory}{1}{subsection.5.1}\protected@file@percent }
\@writefile{toc}{\contentsline {subsection}{\numberline {{5.2}}Sanity Checks}{1}{subsection.5.2}\protected@file@percent }
\@writefile{toc}{\contentsline {subsection}{\numberline {{5.3}}Supplemental Tables}{1}{subsection.5.3}\protected@file@percent }
\@writefile{toc}{\contentsline {subsection}{\numberline {{5.4}}Supplemental Figures}{1}{subsection.5.4}\protected@file@percent }
\@writefile{lot}{\contentsline {table}{\numberline {S1}{\ignorespaces Summary of data sources used in the model construction and comparative analysis\relax }}{2}{table.caption.28}\protected@file@percent }
\newlabel{tab:data_sources}{{S1}{2}{Summary of data sources used in the model construction and comparative analysis\relax }{table.caption.28}{}}
\@writefile{lof}{\contentsline {figure}{\numberline {S2}{\ignorespaces Average number of autapses (self-synapses) per neuron \textbf  {(A)} and average number of synapses between a pair of connected neurons (multapses) \textbf  {(B).} The average multapse degrees are obtained taking into account all source populations both within and outside the given target area. They are first calculated for each population within the given target area and then averaged across those populations. The average numbers of autapses are similarly obtained by first computing them for each population within an area and then averaging across those populations. \relax }}{2}{figure.caption.35}\protected@file@percent }
\newlabel{fig:autapses_multapses_count}{{S2}{2}{Average number of autapses (self-synapses) per neuron \textbf {(A)} and average number of synapses between a pair of connected neurons (multapses) \textbf {(B).} The average multapse degrees are obtained taking into account all source populations both within and outside the given target area. They are first calculated for each population within the given target area and then averaged across those populations. The average numbers of autapses are similarly obtained by first computing them for each population within an area and then averaging across those populations. \relax }{figure.caption.35}{}}
\@writefile{lof}{\contentsline {figure}{\numberline {S3}{\ignorespaces Scaling plot with $g=-2$. Simulations abruptly fail at $\chi >2$ and reach a high-activity state that cannot be simulated in a reasonable time. The vertical dashed line at $\chi =1.75$ corresponds to the chosen best-fit version where the agreement with experimental data is maximized. The similarities of the CV ISI, LvR, and rates stay flat across most of the range of $\chi $ while the fMRI Pearson correlation shows a mostly upward trend \textbf  {(A)}. The match of the firing rates \textbf  {(B)}, CV ISI \textbf  {(C)} and LvR \textbf  {(D)} to the experimental data is better in the best-fit version compared to the base version. The functional connectivity in the base version is uniformly weak \textbf  {(F)}, while it is more differentiated in the best-fit version \textbf  {(G)}. \relax }}{2}{figure.caption.36}\protected@file@percent }
\newlabel{fig:appendix_smaller_g}{{S3}{2}{Scaling plot with $g=-2$. Simulations abruptly fail at $\chi >2$ and reach a high-activity state that cannot be simulated in a reasonable time. The vertical dashed line at $\chi =1.75$ corresponds to the chosen best-fit version where the agreement with experimental data is maximized. The similarities of the CV ISI, LvR, and rates stay flat across most of the range of $\chi $ while the fMRI Pearson correlation shows a mostly upward trend \textbf {(A)}. The match of the firing rates \textbf {(B)}, CV ISI \textbf {(C)} and LvR \textbf {(D)} to the experimental data is better in the best-fit version compared to the base version. The functional connectivity in the base version is uniformly weak \textbf {(F)}, while it is more differentiated in the best-fit version \textbf {(G)}. \relax }{figure.caption.36}{}}
\@writefile{lof}{\contentsline {figure}{\numberline {S4}{\ignorespaces Scaling plot with neuron parameters distributed according to the values for human neurons from the Allen Cell Types Database (\url {https://celltypes.brain-map.org/}; cf. \nameref  {subsec:further_parameters}). As this realization of the model does not show a unique best-fit solution, the vertical line at $\chi =2.5$ shows the chosen best-fit version, similar to the original model. While the fMRI Pearson correlation benefits from increasing the inter-areal scaling factors, all other similarities stay constant. Simulations at $\chi >4$ reach a high-activity state that cannot be simulated in a reasonable time \textbf  {(A)}. The rates are explained equally well in the base version and the best-fit version, but less well than in the model without distributed neuron parameters (cf. \hyperref  [fig:activity_comparison]{Fig.\nobreakspace  {}\ref  {fig:activity_comparison}}) \textbf  {(B)}. Neither the CV ISI \textbf  {(C)} nor the LvR \textbf  {(D)} is well explained in either the base or the best-fit version. The functional connectivity in both the base version \textbf  {(F)} and the best-fit version\textbf  { (G)} is weak, unlike the experimental functional connectivity\textbf  { (E)}, although the Pearson similarity measure indicates that the best-fit version captures the structure of the functional connectivity better. \relax }}{2}{figure.caption.37}\protected@file@percent }
\newlabel{fig:appendix_distr_params}{{S4}{2}{Scaling plot with neuron parameters distributed according to the values for human neurons from the Allen Cell Types Database (\protect \url {https://celltypes.brain-map.org/}; cf. \nameref {subsec:further_parameters}). As this realization of the model does not show a unique best-fit solution, the vertical line at $\chi =2.5$ shows the chosen best-fit version, similar to the original model. While the fMRI Pearson correlation benefits from increasing the inter-areal scaling factors, all other similarities stay constant. Simulations at $\chi >4$ reach a high-activity state that cannot be simulated in a reasonable time \textbf {(A)}. The rates are explained equally well in the base version and the best-fit version, but less well than in the model without distributed neuron parameters (cf. \prettyref {fig:activity_comparison}) \textbf {(B)}. Neither the CV ISI \textbf {(C)} nor the LvR \textbf {(D)} is well explained in either the base or the best-fit version. The functional connectivity in both the base version \textbf {(F)} and the best-fit version\textbf { (G)} is weak, unlike the experimental functional connectivity\textbf { (E)}, although the Pearson similarity measure indicates that the best-fit version captures the structure of the functional connectivity better. \relax }{figure.caption.37}{}}
\@writefile{lof}{\contentsline {figure}{\numberline {S5}{\ignorespaces Scaling plot with different synaptic time constants, $\tau _{s,E}=2$ and $\tau _{s,I}=4$. The membrane time constants were also adjusted to $\tau _{m,E}=10$ and $\tau _{m,I}=7$. The changes in the time constants directly affect the PSPs; therefore, we multiplied the PSPs onto inhibitory neurons by a factor of $10/7$. With these adjustments, we were able to obtain a similar best-fit solution as in the original model, but with a stronger inter-areal scaling factor, indicated by the vertical line at $\chi =4.4$ in \textbf  {(A)}. The similarities of rates, CV ISI, LvR, and functional connectivity remain roughly constant for cortico-cortical scaling factors between $1.0$ and $3.6$. At the best-fit point, all similarities---except for LvR---show a slight increase. Beyond this point, the rate similarity continues to increase, while the other measures either decrease or remain constant. For firing rates above 1 spike/s, both the base and best-fit versions match the experimental data well \textbf  {(B)}. The CV ISI \textbf  {(C)} and LvR \textbf  {(D)} in the best-fit version closely align with the experimental data. Similarly to the original model, the experimental functional connectivity \textbf  {(E)} is better replicated in the best-fit version \textbf  {(G)} compared to the base version \textbf  {(F)}. \relax }}{2}{figure.caption.38}\protected@file@percent }
\newlabel{fig:appendix_different_synaptic_time_constants}{{S5}{2}{Scaling plot with different synaptic time constants, $\tau _{s,E}=2$ and $\tau _{s,I}=4$. The membrane time constants were also adjusted to $\tau _{m,E}=10$ and $\tau _{m,I}=7$. The changes in the time constants directly affect the PSPs; therefore, we multiplied the PSPs onto inhibitory neurons by a factor of $10/7$. With these adjustments, we were able to obtain a similar best-fit solution as in the original model, but with a stronger inter-areal scaling factor, indicated by the vertical line at $\chi =4.4$ in \textbf {(A)}. The similarities of rates, CV ISI, LvR, and functional connectivity remain roughly constant for cortico-cortical scaling factors between $1.0$ and $3.6$. At the best-fit point, all similarities---except for LvR---show a slight increase. Beyond this point, the rate similarity continues to increase, while the other measures either decrease or remain constant. For firing rates above 1 spike/s, both the base and best-fit versions match the experimental data well \textbf {(B)}. The CV ISI \textbf {(C)} and LvR \textbf {(D)} in the best-fit version closely align with the experimental data. Similarly to the original model, the experimental functional connectivity \textbf {(E)} is better replicated in the best-fit version \textbf {(G)} compared to the base version \textbf {(F)}. \relax }{figure.caption.38}{}}
\@writefile{lot}{\contentsline {table}{\numberline {S2}{\ignorespaces Heuristics used for model construction, with consideration of possible extensions (Part 1)\relax }}{3}{table.caption.29}\protected@file@percent }
\newlabel{tab:heuristics_1}{{S2}{3}{Heuristics used for model construction, with consideration of possible extensions (Part 1)\relax }{table.caption.29}{}}
\@writefile{lot}{\contentsline {table}{\numberline {S3}{\ignorespaces Heuristics used for model construction, with consideration of possible extensions (Part 2)\relax }}{4}{table.caption.30}\protected@file@percent }
\newlabel{tab:heuristics_2}{{S3}{4}{Heuristics used for model construction, with consideration of possible extensions (Part 2)\relax }{table.caption.30}{}}
\@writefile{lof}{\contentsline {figure}{\numberline {S6}{\ignorespaces Scaling plot using layer-resolved excitatory-to-inhibitory ratios of neuron densities from \citet  {Gabbott86_323,Binzegger04,Potjans14_785}. The main difference compared to \citet  {Shapson-Coe24_eadk4858} is the higher fraction of excitatory cells in layer 2/3: $0.78$ vs. $0.65$. The other fractions are similar between the two studies: layer 4: $0.80$ vs. $0.79$, layer 5: $0.82$ vs. $0.78$, and layer 6: $0.83$ vs. $0.86$ for \citet  {Binzegger04,Potjans14_785} and \citet  {Shapson-Coe24_eadk4858}, respectively. In this model realization, the additional scaling parameter $\chi _{I}$ for inter-areal connections onto inhibitory neurons is $\chi _{I}=1$. The similarities of rates, CV ISI, LvR, and fMRI Pearson correlation stay roughly constant for inter-areal scaling factors $\chi <2$. The best-fit version is shown as a dashed vertical line at $\chi =2$. Here, the distributions of rates, CV ISI, and LvR match the experimental data well, and the fMRI RMSE is better than in the base version, while the fMRI Pearson correlation is slightly worse. For $\chi >2$, the similarities of rates and CV ISI slowly deteriorate, while the fMRI Pearson correlation improves \textbf  {(A)}. The match of the firing rates \textbf  {(B)}, CV ISI \textbf  {(C)} and LvR \textbf  {(D)} to the experimental data is better in the best-fit version compared to the base version. The functional connectivity in the base version is uniformly weak \textbf  {(F)}, while it is more differentiated in the best-fit version \textbf  {(G)}. \relax }}{4}{figure.caption.39}\protected@file@percent }
\newlabel{fig:appendix_lichtman_data}{{S6}{4}{Scaling plot using layer-resolved excitatory-to-inhibitory ratios of neuron densities from \citet {Gabbott86_323,Binzegger04,Potjans14_785}. The main difference compared to \citet {Shapson-Coe24_eadk4858} is the higher fraction of excitatory cells in layer 2/3: $0.78$ vs. $0.65$. The other fractions are similar between the two studies: layer 4: $0.80$ vs. $0.79$, layer 5: $0.82$ vs. $0.78$, and layer 6: $0.83$ vs. $0.86$ for \citet {Binzegger04,Potjans14_785} and \citet {Shapson-Coe24_eadk4858}, respectively. In this model realization, the additional scaling parameter $\chi _{I}$ for inter-areal connections onto inhibitory neurons is $\chi _{I}=1$. The similarities of rates, CV ISI, LvR, and fMRI Pearson correlation stay roughly constant for inter-areal scaling factors $\chi <2$. The best-fit version is shown as a dashed vertical line at $\chi =2$. Here, the distributions of rates, CV ISI, and LvR match the experimental data well, and the fMRI RMSE is better than in the base version, while the fMRI Pearson correlation is slightly worse. For $\chi >2$, the similarities of rates and CV ISI slowly deteriorate, while the fMRI Pearson correlation improves \textbf {(A)}. The match of the firing rates \textbf {(B)}, CV ISI \textbf {(C)} and LvR \textbf {(D)} to the experimental data is better in the best-fit version compared to the base version. The functional connectivity in the base version is uniformly weak \textbf {(F)}, while it is more differentiated in the best-fit version \textbf {(G)}. \relax }{figure.caption.39}{}}
\@writefile{lof}{\contentsline {figure}{\numberline {S7}{\ignorespaces Firing rate distribution density for the best-fit version $(\chi =2.5)$ in the original model, averaged across areas. The firing rate distribution densities of individual neurons were calculated for each population type (E and I) and layer (2/3, 4, 5, and 6) in a given area. Then, these distributions for each population were averaged across areas and plotted as a solid black line, with the standard deviation represented by the shaded region. \relax }}{4}{figure.caption.40}\protected@file@percent }
\newlabel{fig:appendix_rate_distribution}{{S7}{4}{Firing rate distribution density for the best-fit version $(\chi =2.5)$ in the original model, averaged across areas. The firing rate distribution densities of individual neurons were calculated for each population type (E and I) and layer (2/3, 4, 5, and 6) in a given area. Then, these distributions for each population were averaged across areas and plotted as a solid black line, with the standard deviation represented by the shaded region. \relax }{figure.caption.40}{}}
\@writefile{lot}{\contentsline {table}{\numberline {S4}{\ignorespaces Number of neurons per population for all areas of the model.\relax }}{5}{table.caption.31}\protected@file@percent }
\newlabel{tab:neuron_numbers}{{S4}{5}{Number of neurons per population for all areas of the model.\relax }{table.caption.31}{}}
\@writefile{lof}{\contentsline {figure}{\numberline {S8}{\ignorespaces Raster plots for the version without long-range inter-areal connections ($\chi =0$). Subsampled to $2.5\%$ of the excitatory (blue) and inhibitory (red) neurons.\relax }}{5}{figure.caption.41}\protected@file@percent }
\newlabel{fig:appendix_spikes_chi0_0}{{S8}{5}{Raster plots for the version without long-range inter-areal connections ($\chi =0$). Subsampled to $2.5\%$ of the excitatory (blue) and inhibitory (red) neurons.\relax }{figure.caption.41}{}}
\@writefile{lof}{\contentsline {figure}{\numberline {S9}{\ignorespaces Raster plots for the version without long-range inter-areal connections ($\chi =0$). Subsampled to $2.5\%$ of the excitatory (blue) and inhibitory (red) neurons.\relax }}{5}{figure.caption.42}\protected@file@percent }
\newlabel{fig:appendix_spikes_chi0_1}{{S9}{5}{Raster plots for the version without long-range inter-areal connections ($\chi =0$). Subsampled to $2.5\%$ of the excitatory (blue) and inhibitory (red) neurons.\relax }{figure.caption.42}{}}
\@writefile{lof}{\contentsline {figure}{\numberline {S10}{\ignorespaces Raster plots for the version without long-range inter-areal connections ($\chi =0$). Subsampled to $2.5\%$ of the excitatory (blue) and inhibitory (red) neurons.\relax }}{5}{figure.caption.43}\protected@file@percent }
\newlabel{fig:appendix_spikes_chi0_2}{{S10}{5}{Raster plots for the version without long-range inter-areal connections ($\chi =0$). Subsampled to $2.5\%$ of the excitatory (blue) and inhibitory (red) neurons.\relax }{figure.caption.43}{}}
\@writefile{lof}{\contentsline {figure}{\numberline {S11}{\ignorespaces Raster plots for the best-fit version. Subsampled to $2.5\%$ of the excitatory (blue) and inhibitory (red) neurons.\relax }}{5}{figure.caption.44}\protected@file@percent }
\newlabel{fig:appendix_spikes_0}{{S11}{5}{Raster plots for the best-fit version. Subsampled to $2.5\%$ of the excitatory (blue) and inhibitory (red) neurons.\relax }{figure.caption.44}{}}
\@writefile{lof}{\contentsline {figure}{\numberline {S12}{\ignorespaces Raster plots for the best-fit version. Subsampled to $2.5\%$ of the excitatory (blue) and inhibitory (red) neurons.\relax }}{5}{figure.caption.45}\protected@file@percent }
\newlabel{fig:appendix_spikes_1}{{S12}{5}{Raster plots for the best-fit version. Subsampled to $2.5\%$ of the excitatory (blue) and inhibitory (red) neurons.\relax }{figure.caption.45}{}}
\@writefile{lof}{\contentsline {figure}{\numberline {S13}{\ignorespaces Raster plots for the best-fit version. Subsampled to $2.5\%$ of the excitatory (blue) and inhibitory (red) neurons.\relax }}{5}{figure.caption.46}\protected@file@percent }
\newlabel{fig:appendix_spikes_2}{{S13}{5}{Raster plots for the best-fit version. Subsampled to $2.5\%$ of the excitatory (blue) and inhibitory (red) neurons.\relax }{figure.caption.46}{}}
\@writefile{lot}{\contentsline {table}{\numberline {S5}{\ignorespaces Average number of incoming model-internal local synapses per neuron for all areas of the model, rounded to the nearest integer.\relax }}{6}{table.caption.32}\protected@file@percent }
\newlabel{tab:local_synapses}{{S5}{6}{Average number of incoming model-internal local synapses per neuron for all areas of the model, rounded to the nearest integer.\relax }{table.caption.32}{}}
\@writefile{lot}{\contentsline {table}{\numberline {S6}{\ignorespaces Average number of incoming long-range synapses per neuron for all areas of the model, rounded to the nearest integer.\relax }}{7}{table.caption.33}\protected@file@percent }
\newlabel{tab:long_range_synapses}{{S6}{7}{Average number of incoming long-range synapses per neuron for all areas of the model, rounded to the nearest integer.\relax }{table.caption.33}{}}
\@writefile{lot}{\contentsline {table}{\numberline {S7}{\ignorespaces Number of incoming external synapses per neuron for all areas of the model. These numbers are multiplied by the rate of individual Poisson inputs to obtain the total Poisson input rate to each neuron.\relax }}{8}{table.caption.34}\protected@file@percent }
\newlabel{tab:external_syn}{{S7}{8}{Number of incoming external synapses per neuron for all areas of the model. These numbers are multiplied by the rate of individual Poisson inputs to obtain the total Poisson input rate to each neuron.\relax }{table.caption.34}{}}
\@setckpt{appendix}{
\setcounter{page}{9}
\setcounter{equation}{12}
\setcounter{enumi}{0}
\setcounter{enumii}{0}
\setcounter{enumiii}{0}
\setcounter{enumiv}{0}
\setcounter{footnote}{0}
\setcounter{mpfootnote}{0}
\setcounter{caption@flags}{0}
\setcounter{continuedfloat}{0}
\setcounter{parentequation}{0}
\setcounter{r@tfl@t}{0}
\setcounter{cp@cnt}{1}
\setcounter{cp@tempcnt}{0}
\setcounter{section}{5}
\setcounter{subsection}{4}
\setcounter{subsubsection}{0}
\setcounter{paragraph}{0}
\setcounter{subparagraph}{0}
\setcounter{figure}{13}
\setcounter{table}{7}
\setcounter{myauthcount}{8}
\setcounter{myauthcount@totc}{-1}
\setcounter{myhistorycount}{0}
\setcounter{myhistorycount@totc}{-1}
\setcounter{myaddcount}{8}
\setcounter{myaddcount@totc}{-1}
\setcounter{NAT@ctr}{194}
\setcounter{subfloatfiguremax}{0}
\setcounter{subfloattablemax}{0}
\setcounter{float@type}{16}
\setcounter{algorithm}{0}
\setcounter{ALG@line}{0}
\setcounter{ALG@rem}{0}
\setcounter{ALG@nested}{0}
\setcounter{ALG@Lnr}{2}
\setcounter{ALG@blocknr}{10}
\setcounter{ALG@storecount}{0}
\setcounter{ALG@tmpcounter}{0}
\setcounter{lstnumber}{1}
\setcounter{@pps}{0}
\setcounter{@ppsavesec}{0}
\setcounter{@ppsaveapp}{0}
\setcounter{Item}{0}
\setcounter{Hfootnote}{0}
\setcounter{bookmark@seq@number}{37}
\setcounter{section@level}{2}
\setcounter{lstlisting}{0}
}
